# Supplementary material for: Extensive dynamic changes in the human transcriptome and its circadian organization during prolonged bed rest
Source: iScience. 2024 Feb 22;27(3):109331. doi: 10.1016/j.isci.2024.109331 (PMC10937834; doi:10.1016/j.isci.2024.109331)
Supplement: Data S1. Differentially expressed transcripts through the protocol, related to Figure 2 [file mmc2.xlsx]

## Sheet: BH_pvalue
		sampling_session	time_point	leg	group	sampling_session:time_point	BDC2 - BDC1	HDT1 - BDC1	HDT2 - BDC1	HDT3 - BDC1	R - BDC1	HDT1 - BDC2	HDT2 - BDC2	HDT3 - BDC2	R - BDC2	HDT2 - HDT1	HDT3 - HDT1	R - HDT1	HDT3 - HDT2	R - HDT2	R - HDT3
A_23_P216970	TRAF1	3.93292e-06	1.74657e-13	0.0130215	0.999868	0.848727	0.441936	0.0706274	0.279686	0.0706274	0.000275099	0.279686	0.0706274	0.269524	0.00427274	0.00445202	0.883322	0.064021	0.0044172	2.1927e-06	0.0706274
A_24_P255253	RPL23AP82	7.72911e-28	1.98671e-15	0.356296	0.999868	0.610175	3.12661e-09	2.28803e-11	0.000341975	7.36476e-09	2.37982e-29	0.493565	0.0162248	0.863989	7.24654e-09	0.001552	0.423419	2.08849e-07	0.0256783	9.08619e-16	4.93215e-09
A_24_P53150	TRAF7	1.43167e-06	2.08445e-05	0.0831196	0.999868	0.924781	0.814426	0.405794	3.27852e-05	0.0123907	0.814426	0.531786	6.79815e-05	0.0217111	0.7358	0.00108518	0.128947	0.312039	0.133968	3.12007e-05	0.00836679
A_23_P314584	MAPKAPK3	2.30858e-10	1.12322e-05	0.895872	0.999868	0.99846	0.0017888	0.000350879	0.0712861	0.231908	0.000354664	0.67249	6.35795e-07	0.0632415	0.67249	8.18333e-08	0.0196318	0.952843	0.00264497	8.18333e-08	0.0196318
A_24_P367576	LOC100131993	4.34317e-05	0.000239459	0.274571	0.999868	0.865283	0.0379783	0.00270062	3.38002e-05	0.000153957	0.00494424	0.454529	0.0599399	0.148864	0.511252	0.297055	0.454529	0.880492	0.727277	0.272078	0.454529
A_23_P23438	SEMA4A	2.4784e-07	8.48798e-05	0.429577	0.999868	0.937253	0.610939	0.837964	0.000981357	0.000208567	0.0280615	0.519334	0.000208567	4.42891e-05	0.00542108	0.00149358	0.000299396	0.0396001	0.610939	0.367438	0.150492
A_23_P56559	DHRS9	4.02006e-20	1.4478e-28	0.119268	0.999868	0.555081	0.00329903	0.273464	0.000179544	0.256173	3.17079e-08	0.0470641	4.22471e-11	5.41113e-05	0.00822574	1.58799e-06	0.0292532	4.28432e-06	0.00981678	1.22907e-19	5.56081e-11
A_23_P343935	EGLN1	1.23106e-09	1.46359e-27	0.0685445	0.999868	0.782599	0.164263	0.00324659	0.0179622	0.232002	0.00733233	0.148242	0.00013489	0.0107844	0.19916	1.41599e-07	5.40257e-05	0.842046	0.229656	5.21184e-07	0.00013489
A_32_P138042	BG056597	0.00605159	0.0404303	0.0124245	0.999868	0.992247	0.652948	0.0414758	0.395491	0.500068	0.0106641	0.0988406	0.652948	0.73894	0.0353055	0.273421	0.22018	0.54519	0.843171	0.0743471	0.060829
A_23_P124224	DHX8	2.94283e-12	0.0202877	0.0926281	0.999868	0.941471	0.000937727	0.002348	0.0111483	0.23146	0.0111483	0.732688	1.27011e-08	6.58183e-06	0.494574	2.9101e-08	1.95133e-05	0.68767	0.23146	6.34523e-07	0.000204456
A_23_P396353	NIN	3.55912e-14	0.000314346	0.00734045	0.999868	0.877582	0.0169889	0.00191607	0.0546326	1.27252e-09	5.74867e-12	0.525219	0.623329	0.000163046	4.01802e-06	0.292744	0.00159774	4.78752e-05	2.67376e-05	4.13192e-07	0.393815
A_24_P322426	PTGIR	4.50676e-26	1.2521e-10	0.414955	0.999868	0.990029	3.32863e-06	2.811e-11	0.0280228	3.10832e-09	6.29223e-25	0.0406135	0.0138955	0.172757	1.90688e-09	5.28233e-06	0.505753	3.03201e-05	0.000129008	6.02766e-17	3.32863e-06
A_23_P37910	MAPK3	0.0186818	0.000417017	0.618663	0.999868	0.573005	0.852873	0.885637	0.0769324	0.152257	0.137826	0.885637	0.0848526	0.202527	0.171708	0.0779332	0.171708	0.161767	0.625424	0.692809	0.885637
A_23_P32021	FANCC	1.20465e-10	5.53097e-08	0.0919136	0.999868	0.940917	0.000598283	0.00821094	0.48084	0.208644	5.96762e-10	0.40563	0.00575806	0.0394027	0.00575806	0.0516912	0.211909	0.000266344	0.48084	2.19474e-08	1.09132e-06
A_23_P391926	LPHN1	2.45167e-18	7.3245e-05	0.628451	0.999868	0.990504	0.0038367	5.55964e-07	0.114145	1.71836e-05	5.54242e-18	0.0372235	0.180467	0.15215	3.91131e-09	0.000605937	0.510206	8.18738e-05	0.00625686	7.17148e-13	1.00201e-05
A_23_P6481	TNRC6B	9.80497e-09	0.164116	0.0485492	0.999868	0.8503	0.703064	0.703064	0.0363202	3.15391e-06	0.517109	0.515409	0.0930365	1.83414e-05	0.326407	0.0121382	3.41398e-07	0.703064	0.0139664	0.00559095	2.08215e-07
A_24_P218509	TM9SF3	1.12242e-14	0.0199385	0.0035176	0.999868	0.761031	0.0110341	0.00479868	0.000860773	1.40031e-10	8.03852e-13	0.791282	0.454136	7.19163e-05	2.3675e-06	0.587929	0.000147201	4.73206e-06	0.00126643	6.84884e-05	0.454136
A_32_P163739	KIAA1257	0.00186643	9.96036e-25	0.35175	0.999868	0.19095	0.349032	0.356537	0.633214	0.932368	0.00556736	0.932368	0.147326	0.349032	0.116881	0.155698	0.349032	0.103092	0.65572	0.00137106	0.00556736
A_23_P127367	POLD4	2.07712e-28	0.388077	0.133554	0.999868	0.657891	6.06262e-09	9.78737e-13	0.0042316	0.000132861	1.32602e-27	0.204222	0.00221781	0.0471245	3.37233e-08	1.38584e-05	0.00120487	1.38584e-05	0.282806	5.32863e-17	2.75061e-13
A_24_P216253	DLGAP4	0.000101232	0.199163	0.00476651	0.999868	0.501406	0.365972	0.304663	0.216216	0.00965552	0.912271	0.8964	0.0260934	0.000411959	0.40989	0.0152947	0.000276876	0.348011	0.216216	0.216216	0.00965552
A_23_P107744	S1PR5	6.5239e-09	1.22422e-32	0.607052	0.999868	0.838531	0.000162871	0.000450665	0.654848	0.369945	1.44759e-06	0.71963	0.000802963	0.00487051	0.242522	0.00214147	0.0116549	0.129691	0.654848	8.54748e-06	9.67687e-05
A_23_P34606	MTOR	1.41844e-11	0.0180461	0.328548	0.999868	0.896949	0.00128921	8.52476e-06	0.435104	0.821143	1.27454e-05	0.249508	4.26714e-05	0.00368012	0.249508	2.3209e-07	2.82878e-05	0.998913	0.303085	2.8654e-07	4.17535e-05
A_23_P39813	TTC31	0.181846	0.545816	0.0865028	0.999868	0.835394	0.497239	0.603643	0.893375	0.548381	0.24463	0.893818	0.495321	0.901467	0.495321	0.495321	0.901467	0.495321	0.495321	0.186269	0.495321
A_23_P324679	PTK2	0.000559244	0.0962602	0.316219	0.999868	0.483395	0.0305074	0.00258976	0.914249	0.686695	0.394798	0.427033	0.0328264	0.0789897	0.288705	0.00258976	0.00963707	0.0378601	0.718025	0.41978	0.647151
A_24_P256243	SSX2	6.33357e-20	0.000247468	0.391499	0.999868	0.790896	2.18455e-05	8.14181e-09	0.00568527	6.8758e-10	6.6074e-20	0.135658	0.121255	0.04553	3.2037e-07	0.00232537	0.541094	0.000194416	0.000429794	5.36055e-11	0.00199221
A_23_P215088	ZC3HC1	1.54433e-11	1.96533e-07	0.623233	0.999868	0.469293	0.000150579	1.55114e-06	0.0303382	0.00035465	3.73826e-12	0.350298	0.0941915	0.828681	0.0014224	0.00902387	0.271263	0.021282	0.142284	1.55114e-06	0.000879812
A_24_P899020	A_24_P899020	0.000200518	0.0053332	0.149494	0.999868	0.667573	0.215955	0.00979635	0.0526661	0.90561	0.331815	0.219932	0.500137	0.225631	0.0237011	0.500137	0.012451	0.000505267	0.0661758	0.00556952	0.305246
A_23_P330448	ZADH2	2.58206e-06	0.359941	0.260459	0.999868	0.976762	0.0878234	0.00160119	0.848378	0.0109759	8.9e-05	0.164378	0.062088	0.40192	0.0266267	0.00100101	0.5853	0.40192	0.00711285	7.11965e-05	0.164378
A_23_P156977	HUS1	6.3025e-06	0.0626087	0.860723	0.999868	0.849609	0.026076	0.00334079	0.972615	0.266228	7.16117e-05	0.461027	0.026076	0.266228	0.0780978	0.00334079	0.0780978	0.266228	0.266228	7.16117e-05	0.00517485
A_23_P50815	TTYH1	1.79563e-11	6.65053e-06	0.443946	0.999868	0.781006	9.75976e-06	1.14581e-06	0.0415323	3.22126e-05	3.07248e-11	0.660057	0.0184534	0.799648	0.0202143	0.00461721	0.521408	0.0507472	0.032198	2.60884e-06	0.0137257
A_23_P75622	ATP5L	4.16662e-12	0.00106547	0.994393	0.999868	0.811585	0.000845606	2.2865e-05	3.09404e-07	4.74523e-11	3.78975e-10	0.41819	0.105269	0.0012368	0.00433799	0.380024	0.0134804	0.0371114	0.1174	0.232341	0.70249
A_24_P264106	RPL23A	4.04225e-27	6.93633e-20	0.131351	0.999868	0.882463	6.76829e-07	3.71597e-09	0.00149376	5.88092e-07	7.47548e-29	0.400803	0.0857867	0.91245	3.79625e-11	0.00811131	0.443316	3.71597e-09	0.0765483	1.08356e-16	9.88999e-11
A_23_P61826	BCL7A	1.13022e-11	0.000274644	0.242007	0.999868	0.97959	0.00758897	0.00397616	0.315058	0.000273267	7.59033e-12	0.831395	0.105817	0.315058	3.08054e-05	0.0680111	0.394603	4.67463e-05	0.00758897	3.93554e-09	0.00161607
CPID_328	CSNK1E	1.48628e-08	0.343242	0.431179	0.999868	0.621715	0.00133324	0.00133324	0.00133324	0.000571026	2.43932e-10	0.949235	0.917812	0.779576	0.00133324	0.917812	0.779576	0.00133324	0.871935	0.00190076	0.00701511
A_23_P138849	KAT5	7.4248e-10	0.01226	0.0336344	0.999868	0.915061	0.00878456	0.0059311	0.0316455	0.0853567	0.095328	0.898665	2.15855e-06	1.16383e-05	0.380058	1.53677e-06	6.41357e-06	0.332899	0.729899	0.000122842	0.000667179
A_24_P401392	A_24_P401392	1.90046e-05	0.59165	0.973768	0.999868	0.621715	0.302421	0.134635	0.990845	0.134635	1.61155e-05	0.70567	0.302421	0.69382	0.00184973	0.134635	0.98956	0.00698991	0.134635	1.61155e-05	0.00963188
A_24_P31671	RP5-1022P6.2	7.12348e-06	0.902638	0.0159115	0.999868	0.831814	0.619347	0.353141	0.682667	0.00258221	7.34289e-05	0.716776	0.83019	0.0201432	0.000595872	0.647649	0.0508128	0.00188405	0.0122222	0.000356726	0.343902
A_23_P202435	ADD3	1.19648e-12	1.21327e-06	0.0454987	0.999868	0.685661	0.0303253	0.0141723	0.112989	1.56721e-05	1.01881e-12	0.779988	0.532665	0.0369047	6.39453e-07	0.384205	0.0619376	1.44373e-06	0.00752173	2.12333e-08	0.00563377
A_24_P349616	UBTF	1.2231e-19	9.84017e-18	0.030283	0.999868	0.999995	0.000335524	0.00150109	0.880039	0.173778	7.58427e-17	0.646907	0.000208146	0.030907	1.31327e-06	0.000955499	0.0910067	8.03851e-08	0.140377	3.76456e-17	3.80224e-12
A_24_P98385	RNF20	6.73645e-07	0.00120882	0.0303764	0.999868	0.915776	0.0482723	0.0174965	0.181968	0.561637	0.000528966	0.69881	0.000740259	0.143342	0.143342	0.000246534	0.072092	0.227231	0.071807	1.92207e-06	0.00392162
A_24_P51517	FGR	6.29569e-10	7.01261e-18	0.340482	0.999868	0.811585	0.000621173	0.00025994	0.781885	0.00767298	1.98151e-08	0.813282	0.00150036	0.447819	0.0226406	0.000621173	0.335547	0.0353579	0.0186215	6.38222e-08	0.00254604
A_24_P348090	ME2	2.65503e-24	0.00339522	0.0230072	0.999868	0.951981	0.00273228	8.32215e-05	0.569283	7.43018e-06	3.4524e-22	0.402316	0.0142263	0.132479	4.15332e-12	0.000706279	0.510622	7.21563e-10	7.72344e-05	1.72392e-20	7.94633e-08
A_24_P601576	LOC399491	0.00390006	0.000190224	0.665794	0.999868	0.942909	0.625583	0.447013	0.504568	0.798983	0.0246437	0.182745	0.785311	0.504568	0.100018	0.115225	0.504568	0.00136408	0.434864	0.147066	0.0186456
A_24_P131580	ALPPL2	8.68541e-35	2.19017e-08	0.920779	0.999868	0.997833	2.24133e-10	2.2863e-16	0.0012829	3.4607e-11	7.79793e-34	0.0577683	0.0012829	0.66999	1.42857e-10	2.53518e-07	0.141415	2.60817e-06	0.000337134	5.85881e-21	2.20775e-09
A_24_P735283	A_24_P735283	4.33563e-24	0.00136443	0.211482	0.999868	0.969639	0.000378849	2.56818e-10	0.064184	5.57066e-07	9.42739e-23	0.00557435	0.0896492	0.117897	6.91256e-11	7.53287e-06	0.219878	7.34062e-05	0.0012812	3.45441e-16	5.57066e-07
A_32_P107493	C16orf55	0.00063693	4.82398e-05	0.785201	0.999868	0.921109	0.418381	0.0831526	0.689191	0.828299	0.00129032	0.418381	0.689191	0.53665	0.0150832	0.188147	0.126871	0.144035	0.791653	0.00337342	0.00181555
A_24_P9454	OGDH	9.9109e-14	2.11922e-09	0.912561	0.999868	0.7283	2.02619e-06	1.96733e-08	0.0127002	4.86747e-07	2.83121e-13	0.392612	0.0254018	0.666816	0.00788232	0.00215998	0.656084	0.0558667	0.0110233	8.0193e-07	0.0213909
A_32_P75563	A_32_P75563	6.70657e-41	2.77684e-08	0.366671	0.999868	0.921007	2.16374e-11	5.67914e-18	0.000877894	2.43167e-11	6.15984e-40	0.0458928	0.000516565	0.971982	2.39028e-13	3.24262e-08	0.0491879	2.68158e-08	0.000516565	8.6194e-26	4.64628e-13
A_23_P323930	TSPAN5	1.92755e-61	3.1844e-05	0.335262	0.999868	0.885356	6.68498e-16	2.449e-19	0.00996736	1.04822e-14	4.51563e-58	0.382247	1.94125e-08	0.769223	3.29564e-21	5.1892e-11	0.262394	1.66769e-18	1.2604e-07	1.04245e-45	1.01149e-21
A_23_P127964	PRCP	5.388e-39	1.31234e-13	0.0266263	0.999868	0.854777	1.64395e-06	2.62321e-14	0.509227	1.26275e-06	2.7683e-29	0.00354527	4.77073e-08	0.897646	4.33393e-12	1.33419e-16	0.00552913	1.96263e-05	3.80471e-08	3.69795e-32	1.49621e-11
A_32_P34	LOC100131581	1.43921e-09	0.0135399	0.455481	0.999868	0.92868	0.00280311	0.0285107	0.0226357	2.29509e-06	1.89796e-09	0.386035	0.448689	0.0722216	0.00278993	0.88174	0.00785636	9.34997e-05	0.0117208	0.00015215	0.209699
A_24_P940863	ANKMY1	7.31015e-07	0.180008	0.478651	0.999868	0.958151	0.0308338	0.0134875	0.804391	0.027743	7.53135e-07	0.835132	0.070771	0.909825	0.00842253	0.0336609	0.872736	0.0134875	0.0627725	3.73448e-06	0.0103272
A_23_P147431	LYN	2.79837e-17	2.11861e-05	0.249184	0.999868	0.746071	0.0167425	0.00474513	0.00133108	0.174178	1.39707e-06	0.65321	2.13345e-08	0.0002516	0.0133051	1.51101e-09	3.67946e-05	0.0339777	0.0583691	3.28037e-15	1.51101e-09
A_32_P159445	IQSEC2	9.02842e-29	3.83035e-05	0.888426	0.999868	0.647152	1.21286e-11	4.68977e-15	8.44961e-06	3.17027e-11	8.57314e-30	0.289686	0.0168928	0.919602	4.06611e-07	0.000429733	0.269567	4.16237e-05	0.0220993	1.90405e-13	3.91465e-07
A_23_P201823	TOR1AIP2	4.34542e-05	0.000975141	0.415143	0.999868	0.62974	0.336053	0.0136268	0.150506	0.336053	0.269136	0.122559	0.01834	0.072817	0.801635	6.41375e-05	0.000591258	0.178817	0.595461	0.0136268	0.0491634
A_24_P69439	SLC25A32	2.96414e-12	0.00577242	0.108007	0.999868	0.691669	0.022916	0.00368972	0.00651354	2.18635e-09	1.84196e-10	0.651427	0.694799	0.000182878	3.18343e-05	0.855824	0.00111047	0.000196204	0.000744397	0.000161619	0.688728
A_32_P2103	A_32_P2103	4.51281e-20	0.570601	0.665794	0.999868	0.599827	0.000751475	9.21846e-06	0.206929	0.0134462	1.12762e-07	0.301843	2.4082e-06	7.06022e-09	0.0528075	9.06463e-09	1.39523e-11	0.300635	0.241991	5.79683e-11	6.94287e-14
A_23_P153640	ANKRD27	2.37838e-11	0.109303	0.000594891	0.999868	0.562604	8.17814e-05	3.05088e-05	0.0810274	1.23876e-06	7.25641e-11	0.830333	0.0285582	0.313839	0.00839735	0.0160028	0.394005	0.0126246	0.00163155	1.23876e-06	0.0943884
A_23_P158817	IGH@	4.86393e-10	0.00292692	0.66363	0.999868	0.999995	0.645646	0.773573	0.361938	0.49561	8.88836e-09	0.49561	0.645646	0.773573	2.27585e-07	0.256468	0.361938	1.76691e-09	0.773573	3.37202e-06	1.49677e-06
A_24_P73158	FEN1	1.51416e-10	0.040738	0.85682	0.999868	0.778668	9.8266e-05	0.00170756	0.393306	0.860301	5.62376e-08	0.437374	0.00269614	0.000205455	0.0951202	0.0249189	0.00280524	0.011774	0.44395	3.53244e-06	1.13865e-07
A_23_P57137	C20orf29	8.11197e-09	3.76354e-10	0.106365	0.999868	0.765933	0.140737	0.00532939	0.0863888	0.00689114	0.943216	0.159907	0.00165597	3.65845e-05	0.157112	4.02025e-06	3.97398e-08	0.00684187	0.318575	0.0863888	0.00689114
A_24_P941359	FAM65B	6.79182e-16	0.000404239	0.00083771	0.999868	0.7727	0.00245237	0.000428449	0.0726375	6.55941e-09	8.29135e-15	0.640216	0.181732	0.00521224	1.29299e-06	0.0726375	0.0169037	7.41161e-06	4.291e-05	1.0894e-09	0.0407386
A_23_P64770	DDX23	4.66453e-26	0.0619948	0.0452744	0.999868	0.978088	5.26637e-07	4.20821e-06	0.138696	0.020734	7.08216e-18	0.605069	1.49996e-10	0.007449	0.000127634	1.30272e-09	0.0243907	1.29761e-05	0.00015811	3.16141e-23	2.11139e-10
A_32_P148796	UBXN2B	8.60817e-10	7.73644e-12	0.00568925	0.999868	0.665379	0.118357	0.118357	0.494282	0.00196878	1.22501e-07	0.957681	0.0325182	0.115831	0.000149008	0.0325182	0.108674	0.000149008	0.000149008	3.14274e-09	0.0325182
A_23_P206177	SNAP23	2.27079e-12	4.10789e-10	0.890466	0.999868	0.766495	0.0796788	0.0329512	0.0213036	0.660932	1.68967e-06	0.679342	5.55721e-05	0.0327679	0.00201674	7.91463e-06	0.0120165	0.00602648	0.062568	1.42945e-12	2.62661e-07
A_23_P69695	CISD2	3.41928e-74	0.0904145	0.074216	0.999868	0.976762	1.99705e-12	3.55345e-16	0.428729	0.000498639	2.15526e-60	0.277895	7.62468e-15	0.00036892	3.38386e-27	6.46483e-19	3.00875e-06	2.17291e-23	2.43096e-05	2.31418e-64	2.46262e-42
A_23_P92895	RBM22	5.29565e-11	2.24973e-09	0.06881	0.999868	0.999995	2.56979e-05	3.63527e-05	0.530614	0.0319294	5.35658e-09	0.840412	0.000238808	0.0525073	0.0802227	0.000370433	0.0651594	0.0577772	0.0985765	1.21025e-07	0.000238808
A_32_P110086	A_32_P110086	0.000442868	2.3401e-06	0.872599	0.999868	0.647905	0.115805	0.00424064	0.690224	0.63306	0.822509	0.250335	0.250335	0.0258079	0.176937	0.012834	0.000731371	0.00789455	0.354084	0.822509	0.521
A_24_P369691	SMEK1	2.33226e-24	3.5601e-06	0.101117	0.999868	0.971845	0.000762934	2.65083e-06	0.109353	8.23336e-15	2.89375e-19	0.175278	0.0791478	4.73543e-06	4.25368e-09	0.00167832	0.000832586	2.77845e-06	3.3429e-10	3.25708e-14	0.172238
A_23_P62807	SCCPDH	1.28498e-08	0.00263054	0.505699	0.999868	0.966322	0.0347155	0.00504418	0.0171024	1.64054e-06	3.1596e-08	0.458676	0.772231	0.00623815	0.000670576	0.619807	0.0394597	0.00585269	0.0129413	0.00143783	0.458676
A_24_P828949	MAGOHB	1.89617e-10	7.26434e-08	0.191024	0.999868	0.786629	2.53961e-05	1.75961e-06	0.0183841	0.000793358	7.32975e-11	0.573849	0.0624044	0.404826	0.0197103	0.0183841	0.184617	0.0624044	0.304319	2.69483e-05	0.00204776
A_24_P56388	HIF1A	2.75821e-07	0.112954	0.000121412	0.999868	0.952188	0.0488286	0.0300733	0.794495	3.00917e-05	3.00917e-05	0.794495	0.0980698	0.0259897	0.0259897	0.0488286	0.0385557	0.0383006	6.84801e-05	6.84801e-05	0.953756
A_24_P470079	AK021474	1.1072e-07	0.00238884	0.661718	0.999868	0.941838	0.504625	0.103543	0.525746	0.0210916	2.04601e-07	0.367405	0.907782	0.108806	4.43997e-06	0.330804	0.504625	0.000343659	0.103543	3.46417e-06	0.00622716
A_23_P120839	TFIP11	1.21587e-11	0.575118	0.812522	0.999868	0.924781	0.0176051	0.0635529	0.0275113	0.00266798	0.0176051	0.569633	3.61979e-06	1.27272e-07	0.982622	3.36107e-05	1.08329e-06	0.569633	0.451115	3.76187e-06	1.27272e-07
A_23_P114361	MECP2	1.41018e-06	0.328604	0.0829913	0.999868	0.499055	0.477841	0.714455	0.00379809	2.24804e-05	0.00826245	0.747692	0.0295203	0.000369238	0.0538042	0.0115211	8.63704e-05	0.0234673	0.147721	0.81671	0.107146
A_23_P126298	FCGR3B	3.26533e-13	1.40834e-31	0.591591	0.999868	0.283339	0.00564564	0.000339961	0.00598054	0.22327	0.00592146	0.472744	5.48717e-08	6.3307e-05	0.997731	6.0007e-10	1.6225e-06	0.472744	0.181378	6.1531e-08	7.25576e-05
A_24_P375573	A_24_P375573	0.111486	3.24491e-06	0.865299	0.999868	0.733713	0.511335	0.80721	0.511335	0.710169	0.100028	0.698604	0.99124	0.710169	0.360689	0.698604	0.884423	0.134199	0.710169	0.360689	0.178533
A_24_P914590	C20orf43	2.864e-12	2.73218e-16	0.271327	0.999868	0.623162	6.1546e-05	6.25249e-06	0.739888	0.115599	5.72119e-08	0.640066	1.61727e-05	0.0225992	0.116997	1.50215e-06	0.00480789	0.275431	0.0602177	1.54008e-08	0.000103223
A_23_P365834	PYHIN1	1.79881e-12	3.30443e-13	0.799582	0.999868	0.876686	0.00164709	0.0057759	0.00144907	5.95861e-06	6.73555e-14	0.66766	0.947082	0.161912	1.06661e-05	0.663869	0.0587369	1.48029e-06	0.167441	1.07802e-05	0.00338231
A_24_P56270	DYRK2	3.05366e-14	3.21164e-05	0.00422467	0.999868	0.871001	0.000860736	0.000235453	0.00359584	3.12446e-10	1.7485e-13	0.718921	0.671891	0.00212547	3.73343e-05	0.454051	0.00493397	0.000112147	0.000456553	4.84636e-06	0.278552
CPID_471	PER3	1.66838e-10	4.24876e-12	0.0348239	0.999868	0.795991	0.00114781	0.00231091	0.0271744	1.10238e-06	8.7562e-11	0.775282	0.301116	0.0915042	0.00114781	0.421627	0.0492465	0.000429871	0.00616308	1.77069e-05	0.108517
A_24_P342086	WWP2	0.00412955	0.370103	0.297587	0.999868	0.738654	0.995069	0.557268	0.546671	0.00374712	0.995069	0.557268	0.546671	0.00374712	0.995069	0.995069	0.0304255	0.557268	0.0508712	0.546671	0.00374712
A_23_P109864	GHSR	3.24808e-29	1.04642e-06	0.0687797	0.999868	0.988819	9.23018e-08	4.29272e-14	0.0138036	7.63034e-10	1.80726e-27	0.0246488	0.00331934	0.340534	2.62921e-09	2.07354e-07	0.202672	0.0001023	0.000123004	3.0973e-18	4.64704e-07
A_24_P401709	CARKD	0.0190631	0.196311	0.0619767	0.999868	0.836411	0.459148	0.0538687	0.736732	0.207623	0.0538687	0.207623	0.57868	0.57868	0.216578	0.0782964	0.459148	0.964185	0.333086	0.0796657	0.466112
A_23_P28213	PPIL3	2.08363e-12	0.0013748	0.14421	0.999868	0.668173	0.0332592	0.00177697	3.11829e-05	3.20566e-11	7.71483e-09	0.323126	0.0392851	6.04942e-06	0.00022439	0.273428	0.00022439	0.0056531	0.0101811	0.0896182	0.356574
A_24_P921050	AF350419	0.010338	0.0732716	0.0571001	0.999868	0.649574	0.317042	0.629399	0.0196739	0.0433341	0.317042	0.629399	0.148073	0.270708	0.941834	0.0473347	0.120535	0.629399	0.728918	0.156252	0.285254
A_23_P21393	A_23_P21393	2.19794e-08	0.00247131	0.668565	0.999868	0.928857	0.073004	0.00588768	2.09691e-06	6.2897e-07	1.57629e-05	0.367311	0.00420891	0.0013036	0.0126832	0.0471592	0.0177065	0.107276	0.697368	0.697368	0.482955
A_23_P74852	PIGC	2.80104e-48	0.185606	0.841109	0.999868	0.839211	2.7985e-11	1.87703e-18	0.093783	1.62027e-06	9.22936e-43	0.0304586	3.69117e-07	0.0621467	1.47022e-15	4.34356e-13	5.87234e-05	1.40195e-09	0.00137949	1.1908e-35	1.37451e-21
A_32_P127052	NUDT16	0.027031	5.24594e-20	0.948924	0.999868	0.784906	0.497155	0.320683	0.342442	0.801372	0.401995	0.720652	0.0584268	0.675268	0.801372	0.0280899	0.401995	0.801372	0.261767	0.0413064	0.504816
A_32_P200901	BC013025	0.000973854	7.77532e-06	0.04162	0.999868	0.748533	0.00519495	0.0720763	0.174933	0.0132883	0.000671736	0.350107	0.176869	0.722627	0.518324	0.66011	0.516288	0.132651	0.32314	0.0609871	0.372051
A_32_P54289	A_32_P54289	0.00470975	0.092618	0.751515	0.999868	0.311312	0.134631	0.0826369	0.0121842	0.00472846	0.359482	0.750578	0.359482	0.195043	0.52932	0.458158	0.304104	0.3933	0.657895	0.134631	0.0826369
A_23_P75867	OR10A4	2.61437e-37	0.000904551	0.18469	0.999868	0.763378	1.12127e-09	4.22636e-15	0.000413202	3.00516e-10	8.76799e-38	0.0711601	0.00954596	0.757983	6.90856e-14	9.00084e-06	0.133537	3.37936e-09	0.00442533	5.88768e-23	9.15049e-13
A_23_P104689	RELA	9.73267e-07	0.0813292	0.00873705	0.999868	0.99369	0.0824082	0.167235	0.0221501	0.0433597	0.461066	0.737429	0.000102461	0.000154665	0.409327	0.000154665	0.000444445	0.591867	0.796406	0.00193546	0.00465141
A_24_P266273	POM121	0.0319077	0.345315	0.990845	0.999868	0.48322	0.131175	0.027273	0.083255	0.0492049	0.0421768	0.698725	0.84068	0.84068	0.804801	0.804801	0.84068	0.84068	0.84068	0.84068	0.84068
A_23_P319270	AZI1	6.13945e-09	2.39957e-05	0.544953	0.999868	0.74904	0.0125219	0.0190562	0.122467	0.329557	0.000672838	0.824657	4.73878e-05	0.000467288	0.396705	7.31571e-05	0.000672838	0.327329	0.587241	1.88908e-06	2.67674e-05
A_23_P352684	DCAF5	1.14912e-14	0.000694114	0.103061	0.999868	0.999995	0.00497777	0.000528014	0.128198	0.057378	8.05002e-10	0.504324	2.07274e-05	0.407431	0.000528014	7.47839e-07	0.140697	0.0038529	0.000528014	2.24711e-14	2.52062e-05
A_23_P64954	USP5	0.000192889	0.000847593	0.00426694	0.999868	0.983291	0.0255161	0.0161377	0.360645	0.848988	0.35081	0.848988	0.00220867	0.0192347	0.269793	0.0013381	0.0131795	0.180515	0.451704	0.0633416	0.287398
A_24_P238286	A_24_P238286	2.09664e-06	0.625238	0.375951	0.999868	0.83586	0.000302261	0.000210545	0.294255	0.097609	6.21679e-05	0.900683	0.0121843	0.0539092	0.611628	0.00914236	0.0413092	0.618295	0.611628	0.00231203	0.0121843
A_23_P40347	HM13	2.88077e-19	0.000862997	0.448997	0.999868	0.868684	9.29863e-07	9.29863e-07	0.183852	0.301449	1.49335e-06	0.989212	5.47483e-10	2.42647e-09	0.989212	5.47483e-10	2.42647e-09	0.989212	0.955964	8.5356e-10	4.57164e-09
A_23_P134835	CSGALNACT1	6.08089e-10	0.0107438	0.0163447	0.999868	0.908094	0.000961949	0.00179931	0.0356589	2.71552e-07	1.37522e-09	0.781545	0.209446	0.0715699	0.00558496	0.302612	0.0380899	0.00228027	0.00228027	7.92316e-05	0.322153
A_23_P137665	CHI3L1	9.14136e-06	1.48029e-06	0.179054	0.999868	0.784947	0.00996457	0.567391	0.0403216	0.789573	0.181024	0.0403216	1.97566e-06	0.00777255	0.244126	0.00894574	0.431054	0.42547	0.0687415	0.00076878	0.121297
A_23_P404091	GRPEL2	7.59201e-12	0.000767518	0.00111243	0.999868	0.713985	0.00661145	0.00047863	0.00291465	5.57898e-08	6.09573e-12	0.475809	0.75303	0.00523458	2.89654e-05	0.658373	0.0356563	0.000436529	0.010713	8.15483e-05	0.146621
A_23_P150009	ZDHHC16	0.0461919	6.65002e-08	0.00659058	0.999868	0.641806	0.182915	0.116028	0.362024	0.87145	0.116028	0.702082	0.766437	0.227591	0.770616	0.406484	0.116028	0.87145	0.406484	0.530006	0.139191
A_24_P54178	TMED5	3.91581e-10	0.0139944	0.000667665	0.999868	0.760471	0.0687443	0.0494177	0.0132701	4.99534e-08	5.24301e-08	0.923024	0.610932	0.000267648	0.000267648	0.66984	0.000267648	0.000329434	0.00160427	0.00208938	0.923024
A_23_P83923	ZNF672	1.27097e-14	0.0315945	0.808569	0.999868	0.83586	0.0168823	0.00135542	0.000969258	0.0217263	0.0282034	0.46508	1.40166e-08	2.30363e-06	0.828042	1.26456e-10	4.19712e-08	0.372753	0.372753	4.19712e-08	8.09255e-06
A_24_P350969	MNT	0.000638778	1.20795e-09	0.0142419	0.999868	0.658882	0.323674	0.704168	0.0132924	0.00482543	0.957804	0.569768	0.202161	0.0586996	0.323674	0.0368938	0.0123783	0.704168	0.665334	0.0132924	0.00482543
A_23_P396777	PCGF3	5.81412e-12	0.0204855	0.0953314	0.999868	0.702004	0.474516	0.526288	0.526288	4.11119e-05	2.03984e-09	0.942624	0.942624	0.00139997	1.6313e-07	0.953434	0.000740389	7.20184e-08	0.000896575	8.66515e-08	0.0533135
A_24_P854758	A_24_P854758	1.88894e-22	0.00448227	0.495342	0.999868	0.937184	0.00222933	5.29749e-06	0.955302	1.93704e-09	2.45908e-17	0.13846	0.00200496	0.0022633	2.40513e-08	4.53602e-06	0.103988	2.12801e-05	1.74649e-09	2.45908e-17	0.00956134
A_32_P178696	BC046172	1.95931e-19	1.95359e-10	0.631295	0.999868	0.912717	0.000497428	5.76111e-08	0.014594	1.35061e-08	1.95166e-19	0.0608894	0.266366	0.0253786	1.35061e-08	0.00287159	0.661515	8.19069e-05	0.000914823	1.58451e-11	0.000508401
A_24_P922921	MYO9B	2.66822e-05	0.000492542	0.813555	0.999868	0.457047	0.281251	0.0983901	0.113077	0.306361	0.0326621	0.579506	0.00521715	0.0302239	0.320909	0.0012122	0.00521715	0.579506	0.579506	0.000391636	0.00173733
A_23_P205549	MAX	2.15696e-19	0.415972	0.00638743	0.999868	0.999995	0.194222	0.0525322	1.88894e-07	0.049544	0.000271764	0.496768	1.19979e-10	0.00126699	0.0169587	9.81415e-13	0.000103311	0.0665178	0.00165963	5.90679e-18	2.70595e-08
A_23_P46928	PFKP	2.12766e-17	1.88867e-22	0.143318	0.999868	0.849743	0.00615469	2.04866e-08	0.252442	0.00651951	2.56448e-15	0.00534489	0.104086	0.984125	1.09717e-07	5.56027e-06	0.00534489	0.00899526	0.104475	5.063e-12	1.13861e-07
A_23_P341860	NPB	0.571244	0.17204	0.694763	0.999868	0.989679	0.952458	0.768083	0.70515	0.70515	0.768083	0.768083	0.70515	0.70515	0.768083	0.768083	0.768083	0.952458	0.952458	0.768083	0.768083
A_24_P341626	A_24_P341626	1.07694e-29	1.15385e-06	0.132141	0.999868	0.997867	3.05999e-09	2.35957e-13	4.57676e-05	8.2334e-14	2.15196e-30	0.165449	0.0618077	0.0899877	1.40436e-09	0.000893945	0.705254	1.55312e-06	0.000331789	5.57263e-15	1.36816e-05
A_23_P168610	TSPAN13	0.22744	0.00281681	0.0563283	0.999868	0.761316	0.931808	0.931808	0.294735	0.542865	0.542865	0.931808	0.294735	0.542865	0.542865	0.294735	0.542865	0.570751	0.570751	0.542865	0.931808
A_24_P917915	A_24_P917915	0.00649473	6.4704e-06	0.552588	0.999868	0.824038	0.622727	0.968825	0.584563	0.619128	0.0486149	0.622727	0.91209	0.938258	0.0079693	0.584563	0.619128	0.0486149	0.938258	0.00690407	0.0079693
A_24_P171004	MYST4	0.000421683	0.0736492	0.947306	0.999868	0.555081	0.458091	0.884318	0.504294	0.00809975	0.486385	0.486385	0.131005	0.000410046	0.881681	0.486385	0.0059113	0.504294	0.0623675	0.196426	0.000689711
A_24_P280660	TREML1	4.36829e-21	0.0106122	0.692391	0.999868	0.730929	0.0176041	0.00321232	0.00123099	1.42916e-06	7.54575e-22	0.596968	0.410574	0.0176041	1.78746e-13	0.728548	0.0620095	3.65478e-12	0.125177	3.87254e-11	7.42993e-07
A_23_P141555	TBX21	1.60138e-20	3.65039e-21	0.0433127	0.999868	0.824171	1.32717e-06	2.50401e-07	0.620642	0.000251193	1.05381e-17	0.729275	1.31867e-05	0.239425	6.79187e-05	2.18794e-06	0.1324	0.000202207	0.00168725	3.21298e-16	4.65133e-07
A_24_P561223	A_24_P561223	0.000755027	0.400121	0.396007	0.999868	0.808513	0.15674	0.0873553	0.00196306	0.00218895	0.00218895	0.846748	0.13544	0.15674	0.15674	0.177189	0.244476	0.244476	0.902474	0.902474	0.968705
A_24_P143440	DYNLRB1	1.71605e-12	0.928922	0.0157087	0.999868	0.805536	0.759812	0.851099	0.340386	0.00122752	4.77608e-10	0.851099	0.556152	0.00363676	2.43278e-09	0.457991	0.00224839	7.4416e-10	0.0305121	1.24457e-07	0.00317301
A_23_P356139	FAM178A	3.92381e-12	0.390783	0.248878	0.999868	0.908394	0.00552719	0.000138236	0.961139	0.000158342	5.06651e-10	0.290402	0.00632488	0.304405	0.000376357	0.000145236	0.961139	0.0118813	0.00018196	5.06651e-10	0.0118813
A_24_P88505	ZCCHC17	4.3147e-07	0.19654	0.0632907	0.999868	0.820151	0.0815852	0.0129707	0.00574018	0.000119857	1.60332e-07	0.483503	0.296141	0.0315841	0.000627249	0.693346	0.139786	0.00574018	0.251013	0.0129707	0.198324
A_24_P252667	SLC31A1	0.00240163	2.33616e-21	0.713337	0.999868	0.999171	0.208421	0.0243076	0.208421	0.507116	0.110212	0.293728	0.962427	0.0490684	0.732592	0.293728	0.00283298	0.507116	0.0490684	0.732592	0.0255675
A_24_P245108	USP7	1.489e-10	1.16385e-08	0.533219	0.999868	0.691668	0.109019	0.0120672	0.0120672	0.109019	0.00244938	0.411206	3.14027e-05	0.00113211	0.167587	6.17703e-07	3.34171e-05	0.508762	0.411206	7.68789e-08	4.80686e-06
A_23_P252636	CSNK1G1	2.01162e-05	0.39793	0.0777427	0.999868	0.667097	0.0113513	0.00497386	0.672177	0.672177	0.04266	0.765011	0.00337808	0.00337808	0.735262	0.00150918	0.00150918	0.603718	0.996038	0.0107511	0.0107511
A_24_P583040	C17orf67	0.000798376	8.73122e-05	0.19271	0.999868	0.900632	0.0639978	0.233907	0.554697	0.0639978	0.000536942	0.43936	0.158154	0.991433	0.13988	0.510782	0.43936	0.0249709	0.158154	0.00322525	0.13988
A_23_P397455	ACVR1C	8.61591e-08	9.27314e-08	0.0827207	0.999868	0.451081	0.00966814	0.00769522	0.0442289	5.21398e-06	1.34972e-07	0.891565	0.563723	0.0426383	0.00769522	0.502968	0.0456959	0.00769522	0.00908044	0.00115378	0.502968
A_32_P157622	A_32_P157622	2.34424e-11	0.0333008	0.426877	0.999868	0.997867	0.00706792	0.0458772	0.0351043	9.56202e-08	5.02126e-10	0.502991	0.58265	0.00662884	0.000279592	0.867809	0.00051474	1.30131e-05	0.000935574	2.4908e-05	0.392548
A_32_P148075	AK092349	3.01328e-06	0.20612	0.0128514	0.999868	0.71262	0.225904	0.109976	0.521256	0.109976	3.09332e-05	0.749274	0.0527097	0.749274	0.00544898	0.019475	0.949309	0.0127519	0.019475	1.0517e-06	0.0153077
A_23_P209564	CYBRD1	0.093015	3.76096e-25	0.819222	0.999868	0.849743	0.306466	0.306466	0.673224	0.0446632	0.306466	0.962106	0.703954	0.306466	0.995818	0.699105	0.306466	0.962106	0.232411	0.703954	0.306466
A_23_P203888	MMP19	0.714637	2.54745e-14	0.0321434	0.999868	0.824628	0.830876	0.830876	0.830876	0.830876	0.830876	0.967525	0.967525	0.967525	0.967525	0.967525	0.967525	0.967525	0.967525	0.967525	0.967525
A_24_P108301	RTTN	3.5064e-10	0.000795295	0.141742	0.999868	0.902972	0.00119632	0.00160136	0.414355	1.93877e-05	4.26626e-09	0.859283	0.0117785	0.294602	0.00692553	0.0159972	0.230927	0.00402878	0.000566957	2.66502e-07	0.107528
A_24_P372123	METTL2B	2.51165e-12	0.0280109	0.103163	0.999868	0.570905	0.000260014	9.2277e-08	0.0833674	0.00332426	1.57388e-11	0.0968617	0.0559544	0.442633	0.00156571	0.000279929	0.0197135	0.104134	0.210467	3.47897e-07	0.000168776
A_23_P102117	WNT10A	0.0102641	9.86661e-07	0.216016	0.999868	0.739394	0.765214	0.772483	0.880918	0.880918	0.0599018	0.90212	0.880918	0.880918	0.00891823	0.90212	0.880918	0.00891823	0.90212	0.0151346	0.0202606
A_24_P169688	MICB	0.000246713	0.015923	0.124923	0.999868	0.651794	0.767068	0.738498	0.197692	0.0870567	0.0570489	0.921394	0.103529	0.0639248	0.0797975	0.0870567	0.0570489	0.081713	0.738498	0.000653205	0.000196893
A_23_P99811	MDP1	3.30371e-11	0.00104147	0.525415	0.999868	0.921007	0.0131592	0.00041272	0.00026808	3.85279e-08	5.22427e-11	0.275823	0.233417	0.00226753	4.44362e-05	0.83954	0.0410015	0.00166788	0.0636709	0.00275883	0.269636
A_24_P288836	HLA-DPB2	7.0801e-19	1.0398e-08	0.0906697	0.999868	0.921105	0.00221836	3.23276e-05	0.930728	0.00903273	1.32402e-16	0.316575	0.00181002	0.688832	1.17218e-07	2.46559e-05	0.151949	1.5631e-05	0.00757264	1.09106e-16	1.73835e-08
A_32_P93391	NUDT19	8.0089e-09	0.0214682	0.0280251	0.999868	0.953419	0.00276664	1.7699e-05	0.866818	0.000368629	1.7699e-05	0.252153	0.00169017	0.587753	0.220712	1.48292e-05	0.587753	0.866818	0.000216162	1.48292e-05	0.547577
A_32_P174130	A_32_P174130	3.63818e-38	0.000307819	0.222701	0.999868	0.947858	1.35463e-11	1.31279e-14	0.000227355	7.14278e-12	6.24361e-39	0.35851	0.00167755	0.844285	1.50507e-12	3.58727e-05	0.452117	2.98962e-10	0.00104391	2.41954e-23	7.14278e-12
A_24_P13649	INF2	9.23827e-18	0.13225	0.00431594	0.999868	0.88991	1.10623e-05	2.27483e-05	0.248829	3.02291e-05	1.98602e-17	0.84166	0.00120798	0.84166	1.95344e-05	0.00257756	0.988538	7.88299e-06	0.00289102	1.2823e-13	1.0823e-05
A_23_P210969	PHF20	8.82899e-07	0.00894198	0.450534	0.999868	0.657263	0.256834	0.00501545	0.0929487	0.256834	0.0733843	0.108473	0.00437896	0.0248136	0.450855	8.98257e-06	0.000124208	0.392544	0.534109	0.000425647	0.00401818
A_24_P109921	S55273	0.000772753	0.0628944	0.888287	0.999868	0.993269	0.00421794	0.00421794	0.00421794	0.000353245	0.0325845	0.965054	0.965054	0.599251	0.634931	0.965054	0.599251	0.662609	0.599251	0.634931	0.241919
A_32_P102300	A_32_P102300	1.75675e-60	1.50018e-06	0.680217	0.999868	0.966322	3.97258e-14	4.48908e-21	2.7994e-06	8.74593e-14	2.87453e-61	0.0548667	0.0030867	0.966363	1.24347e-25	9.01461e-07	0.0548667	4.13028e-19	0.00363749	1.05029e-38	2.17261e-25
A_24_P633543	LOC439911	5.39831e-17	5.58781e-43	0.45758	0.999868	0.599777	0.0525232	1.22761e-05	6.52383e-05	1.27737e-12	1.43029e-13	0.0124633	0.033164	1.54117e-07	1.9515e-08	0.711539	0.0036605	0.00101877	0.00130783	0.000330207	0.707371
A_23_P60189	A_23_P60189	1.53831e-10	2.84235e-08	0.0854376	0.999868	0.644036	0.0529076	0.0212359	0.0992454	2.01176e-08	7.68814e-08	0.753724	0.753724	0.0001667	0.000444014	0.617612	0.000444014	0.0012383	6.52585e-05	0.0001667	0.753724
A_23_P60248	TXN	1.92458e-05	5.93229e-16	0.924107	0.999868	0.47947	0.0865916	0.00613192	0.000137324	4.22565e-05	0.0865916	0.279485	0.047484	0.0199716	0.986485	0.305141	0.172702	0.279485	0.681699	0.047484	0.0199716
A_23_P418046	AL137400	3.12368e-10	1.42526e-11	0.207304	0.999868	0.926137	0.184519	0.784689	0.423053	0.00120437	5.81454e-07	0.269053	0.0359976	0.0715207	0.000242451	0.296247	0.0023595	1.15349e-06	5.87267e-05	9.03367e-09	0.0816382
A_24_P83944	ZNF586	0.000302558	3.7022e-08	0.699583	0.999868	0.270365	0.736771	0.125478	0.547657	0.581383	0.00762005	0.258821	0.359226	0.391566	0.0204992	0.0224911	0.0278904	0.290008	0.923587	0.00118353	0.00118353
A_23_P113034	C10orf11	0.236336	0.000265266	0.400161	0.999868	0.790896	0.626593	0.556893	0.626593	0.759916	0.883213	0.759916	0.443965	0.759916	0.626593	0.282209	0.626593	0.55475	0.55475	0.626593	0.723557
A_23_P60458	PPP2R4	2.43398e-15	1.00458e-05	0.400388	0.999868	0.988636	0.249449	0.0239335	0.0239335	1.87162e-05	7.80847e-15	0.267627	0.267627	0.00230872	3.14e-11	0.976014	0.0436161	1.47369e-08	0.0449375	1.72925e-08	0.000461895
A_23_P382128	C8orf31	6.42806e-06	0.242835	0.978771	0.999868	0.854673	0.15757	0.0943656	0.0117213	0.000257484	1.07971e-05	0.791701	0.257567	0.026296	0.00343347	0.356747	0.0423977	0.00557614	0.2547	0.0558965	0.425002
A_24_P32930	A_24_P32930	1.82188e-18	1.28331e-08	0.00415752	0.999868	0.922446	3.95684e-05	1.49194e-07	0.0707642	1.02513e-07	6.11684e-18	0.267854	0.0196342	0.194182	2.63848e-06	0.000489559	0.796033	0.000233905	0.000288539	3.48504e-12	0.000613663
A_24_P193911	MAPRE2	0.012255	0.539368	0.0728365	0.999868	0.949912	0.112462	0.309279	0.478586	0.112462	0.00617909	0.585005	0.318638	0.923831	0.318638	0.58817	0.564523	0.113385	0.318638	0.0630674	0.318638
A_24_P359771	ASXL2	8.49823e-10	0.098279	0.00276711	0.999868	0.934709	0.0123265	0.00303351	0.627561	8.90428e-05	8.99953e-07	0.630625	0.00303351	0.150072	0.0123265	0.000552711	0.309283	0.0350001	9.84288e-06	8.66548e-08	0.309283
A_23_P201461	PER3	0.147527	1.95851e-07	0.52313	0.999868	0.654864	0.530636	0.530636	0.530636	0.674503	0.674503	0.210155	0.937613	0.674503	0.323548	0.210155	0.323548	0.674503	0.674503	0.323548	0.530636
A_24_P923353	ALDH5A1	9.48799e-39	8.85863e-07	0.237051	0.999868	0.887994	1.61259e-09	2.59147e-14	0.0286942	4.2281e-10	9.16613e-37	0.10571	0.000100076	0.754377	2.22622e-13	2.50755e-08	0.189311	3.11648e-09	3.54201e-05	1.70324e-27	2.86893e-12
A_23_P165984	ZSWIM3	3.52998e-10	8.65434e-07	0.543045	0.999868	0.968256	0.000162039	1.9247e-05	0.765768	0.0158105	1.19846e-07	0.631732	0.000436743	0.207153	0.0878561	5.51351e-05	0.0814277	0.207153	0.0315971	2.78418e-07	0.00325173
A_23_P208069	METTL4	1.2358e-05	0.00886141	0.0529987	0.999868	0.788524	0.329381	0.0782035	0.612157	0.000282951	0.000662142	0.529343	0.612157	0.00515612	0.0134728	0.233561	0.035937	0.0782035	0.000930396	0.00267893	0.735251
A_23_P152666	COX11	5.04338e-17	6.58012e-06	0.0388144	0.999868	0.785458	0.0405598	0.00129494	0.00127736	4.39064e-12	7.19948e-14	0.294849	0.291579	9.90838e-07	3.08276e-08	0.946095	8.20266e-05	4.72956e-06	0.000112041	6.58464e-06	0.514365
A_24_P689119	A_24_P689119	1.57027e-27	7.16397e-08	0.769633	0.999868	0.999995	7.56481e-07	9.17807e-11	0.175212	8.69214e-11	4.66224e-24	0.12448	0.000272938	0.0924089	2.64233e-08	1.98453e-07	0.824857	3.01812e-05	1.45821e-07	2.8368e-19	0.000103964
A_32_P22883	C21orf70	2.95572e-05	0.00604055	0.0865599	0.999868	0.857564	0.00856237	1.73939e-05	0.0413997	0.130356	0.00062236	0.130356	0.536047	0.279747	0.4309	0.0390491	0.00856237	0.479952	0.545396	0.160945	0.0632155
A_24_P151325	ZNF100	1.90589e-14	0.00650166	0.151918	0.999868	0.943642	0.0263061	0.00193507	0.000131186	1.9853e-12	1.27863e-10	0.422346	0.108418	1.03038e-06	2.40206e-05	0.422346	3.08044e-05	0.000432812	0.000710035	0.00619341	0.502473
A_23_P55601	ZNF236	6.72495e-13	0.0335231	0.00091896	0.999868	0.68775	0.00362826	0.000251663	0.0298545	6.56334e-09	8.03941e-12	0.429567	0.429567	0.00286662	5.97174e-05	0.138473	0.0224142	0.000674001	0.000237716	1.83421e-06	0.280491
A_23_P129513	MRPL28	7.45938e-12	3.29011e-05	0.024697	0.999868	0.854548	0.127818	0.00189464	0.180671	0.0027267	4.20777e-12	0.127818	0.844839	0.145284	4.82006e-08	0.0954861	0.947191	9.0612e-05	0.109824	1.40704e-08	9.0612e-05
A_24_P631993	A_24_P631993	0.00352119	4.82122e-06	0.101344	0.999868	0.699525	0.156036	0.00144413	0.348082	0.0400654	0.0789905	0.127926	0.622223	0.433772	0.649559	0.0400654	0.39818	0.244648	0.244648	0.39818	0.649559
A_24_P37589	ACPP	1.60633e-05	3.2443e-05	0.677046	0.999868	0.548335	0.0515999	0.0829998	0.466466	0.518841	0.000432771	0.736909	0.00626327	0.167394	0.129201	0.0130167	0.250862	0.0739229	0.174405	2.01457e-05	0.00486945
A_24_P176484	ZCCHC14	1.10529e-06	0.00429605	0.848127	0.999868	0.923073	0.000171585	0.000171585	0.545936	0.170377	0.000171585	0.961339	0.00172418	0.0178535	0.961339	0.00183378	0.0201954	0.961339	0.545936	0.00172418	0.0178535
A_23_P307392	DPF3	0.000563518	0.0375512	0.205409	0.999868	0.966775	0.222529	0.0858347	0.017369	0.0172309	0.000179959	0.589966	0.249922	0.222529	0.0172309	0.522471	0.420113	0.052337	0.825414	0.22001	0.246038
A_23_P217643	F8	0.000971295	0.00586607	0.732009	0.999868	0.653008	0.15427	0.0108427	0.917458	0.494522	0.00911512	0.331307	0.139763	0.463536	0.207355	0.0100924	0.0798238	0.776748	0.463536	0.00911512	0.0457754
A_23_P133386	RASGRF2	8.64312e-06	8.88253e-09	0.0830438	0.999868	0.935988	0.0799668	0.038528	0.937363	0.604499	2.79939e-05	0.749848	0.0740349	0.255203	0.0251843	0.038528	0.129489	0.038528	0.592667	2.79939e-05	0.000376889
A_23_P50217	ZNF671	5.66471e-18	6.20324e-12	0.220442	0.999868	0.944601	0.00197418	5.93948e-05	0.00138313	1.61638e-08	5.084e-19	0.391557	0.902314	0.0096049	3.28715e-09	0.433011	0.085642	1.88766e-07	0.0122303	4.00186e-09	0.000793001
A_23_P19084	HNRNPAB	7.3499e-10	0.0161939	0.0201436	0.999868	0.637439	0.0244543	6.53143e-05	0.793364	0.284233	3.20454e-07	0.109307	0.0128477	0.222348	0.00437353	3.22133e-05	0.00441003	0.211963	0.211963	1.40088e-07	5.05154e-05
A_24_P84698	A_24_P84698	3.34547e-09	1.37525e-07	0.968407	0.999868	0.930791	0.000137238	0.000429155	0.00206858	4.58166e-05	1.11318e-10	0.701806	0.516959	0.701806	0.0089437	0.701806	0.541861	0.00252576	0.315306	0.000683439	0.0261677
A_24_P299308	UNQ1887	0.00252214	0.075191	0.00246235	0.999868	0.521373	0.680638	0.955806	0.2057	0.0466501	0.2057	0.680638	0.397864	0.111413	0.111413	0.2057	0.0466501	0.2057	0.397864	0.0198943	0.00114214
A_32_P8015	HNRNPA1L2	2.58362e-27	3.60909e-09	0.117884	0.999868	0.801161	1.6852e-05	1.11642e-10	0.000393088	3.10174e-10	2.45356e-28	0.032284	0.457945	0.0369652	1.02107e-12	0.00363005	0.974152	2.26723e-07	0.00465507	4.35267e-15	3.18197e-07
A_23_P360215	POLD4	1.4093e-28	0.000641742	0.0173806	0.999868	0.990931	1.14174e-05	2.74333e-08	0.548056	0.000705081	2.01947e-25	0.26548	0.000132883	0.342134	1.52125e-10	5.01197e-07	0.0356054	7.11743e-08	0.00481729	1.65799e-23	4.7832e-13
A_23_P138137	OMA1	1.93755e-19	6.07425e-10	0.506869	0.999868	0.864355	0.00559843	1.66267e-05	0.00352973	1.51746e-12	3.00627e-17	0.13904	0.870601	9.41876e-06	4.72678e-09	0.17378	0.00253818	7.32707e-06	1.60537e-05	8.11556e-09	0.13904
A_23_P167040	PDIA5	0.000562305	1.22627e-10	0.582008	0.999868	0.862094	0.0497087	0.0130273	0.972175	0.972175	0.0166569	0.570729	0.0497087	0.0559153	0.756429	0.0130273	0.0130273	0.972175	0.972175	0.0166569	0.0189506
A_32_P223488	A_32_P223488	1.37678e-11	0.000730788	0.0324114	0.999868	0.624351	0.0403409	0.000344308	0.081963	3.86032e-05	8.06771e-12	0.12788	0.67771	0.0403409	1.65456e-06	0.0592937	0.540354	0.000701109	0.0161665	2.59807e-07	0.00775793
A_23_P251316	CTNND1	7.96296e-08	0.00998282	0.00414733	0.999868	0.854777	0.00160668	0.0209156	0.481638	1.07145e-05	9.76371e-06	0.403961	0.0161861	0.192889	0.148496	0.101319	0.0303503	0.0210679	0.000154753	9.92772e-05	0.854349
A_23_P1594	VEGFB	1.04293e-09	2.42911e-23	0.293299	0.999868	0.790299	0.000681202	3.62506e-05	0.0657676	2.01116e-05	7.72855e-10	0.517229	0.102858	0.375494	0.00612256	0.0259729	0.762544	0.0288066	0.0149498	1.77229e-05	0.0629038
A_32_P143323	CR613267	2.35102e-05	0.0136329	0.822683	0.999868	0.844504	0.0443162	0.00479877	7.10899e-05	7.10899e-05	0.000224276	0.562673	0.096278	0.0872244	0.16616	0.30207	0.272753	0.444479	0.893773	0.845364	0.79975
A_24_P125839	C21orf91	3.5148e-06	6.36784e-11	0.670645	0.999868	0.915636	0.00125356	0.000104138	0.0611576	0.000104138	1.13999e-05	0.52443	0.221549	0.52443	0.221549	0.0611576	0.962841	0.52443	0.0611576	0.0112894	0.52443
A_23_P212397	LARS2	6.43323e-10	0.000167223	0.314784	0.999868	0.807514	0.000265712	0.000512276	0.644298	0.656611	8.52923e-06	0.795995	4.2159e-05	0.0016167	0.351073	6.13574e-05	0.00300926	0.26825	0.351073	8.14529e-07	5.74343e-05
A_24_P256337	ZNF644	3.99218e-10	0.0282847	0.000896056	0.999868	0.734998	0.0330457	0.0112289	0.00815955	1.12628e-07	4.7031e-09	0.74582	0.668871	0.00124395	0.000171457	0.865187	0.00351981	0.000501197	0.00590234	0.000881254	0.620093
A_23_P94370	CPNE3	2.20653e-15	0.311897	0.25249	0.999868	0.780741	0.000127863	1.44484e-12	0.825873	0.280101	0.000275874	0.00123872	0.000275874	0.00562209	0.862114	5.13838e-12	2.99693e-09	0.000910813	0.406349	0.000590085	0.00999892
A_23_P69310	CCRL2	9.96815e-08	0.491555	0.9817	0.999868	0.863143	0.642709	0.0140941	0.00440325	0.573865	0.0678072	0.0359159	0.00139875	0.324986	0.0263861	4.72484e-08	0.00303047	1.87288e-05	0.0247415	0.324179	0.231921
A_24_P252223	SLC22A23	2.05053e-36	6.04309e-09	0.627896	0.999868	0.997118	2.95744e-09	5.0959e-14	0.0117384	5.44365e-12	7.23065e-35	0.103549	0.000533602	0.285031	2.09902e-12	2.47173e-07	0.580957	2.13591e-08	6.38562e-06	1.74644e-24	2.76161e-09
A_23_P343411	AGRN	4.0496e-34	6.09307e-06	0.41623	0.999868	0.999995	1.566e-06	2.81123e-11	5.97081e-06	8.42016e-14	1.29971e-35	0.0663207	0.749991	0.00520388	1.70434e-16	0.032438	0.310434	2.81123e-11	0.00197827	1.69649e-17	3.27699e-08
A_23_P75800	RAB3IL1	7.87183e-53	0.000257568	0.897523	0.999868	0.997867	1.91613e-15	1.10628e-20	3.975e-05	2.8468e-20	8.89279e-52	0.152108	5.8518e-05	0.146102	3.23912e-17	4.61909e-08	0.923931	5.05743e-13	5.26589e-08	7.37997e-33	2.74162e-12
A_32_P49832	C6orf204	3.6387e-15	0.0813162	0.00117152	0.999868	0.980641	0.0103668	0.0398956	0.573486	7.07039e-08	6.68458e-12	0.573486	0.0398956	0.00473684	7.8933e-06	0.12225	0.000583595	4.7365e-07	8.02767e-07	1.18701e-10	0.120101
A_23_P62429	FAM127B	2.90767e-32	3.14284e-10	0.315573	0.999868	0.934597	7.18973e-10	1.11664e-16	0.000634673	1.45217e-09	1.3743e-31	0.0318646	0.00443238	0.892257	1.34605e-09	5.7151e-07	0.0258201	4.22991e-05	0.00689018	3.27598e-18	1.13413e-09
A_32_P64928	LOC100287016	3.15678e-08	0.00182232	0.195585	0.999868	0.964721	0.100317	0.979062	0.589439	0.0377902	1.48481e-07	0.100317	0.306726	0.651205	0.000520016	0.589439	0.0377902	1.48481e-07	0.130063	3.03254e-06	0.00323694
A_24_P927444	CYTSB	5.9113e-10	0.00934572	0.673086	0.999868	0.999979	0.689238	0.00731703	0.689238	0.0226463	8.21303e-08	0.002378	0.49126	0.00764856	1.23338e-08	0.0168758	0.689238	0.00731703	0.0562078	4.29781e-07	0.0027324
A_24_P643376	KCTD1	2.87901e-36	2.92137e-05	0.356341	0.999868	0.966957	1.41261e-07	7.68803e-16	0.00822933	2.23961e-09	1.8308e-34	0.00412357	0.00740382	0.400826	2.83509e-14	2.51115e-08	0.0395835	5.94587e-07	0.00057135	9.20199e-24	1.39997e-11
A_24_P226069	FGFBP2	4.19199e-20	1.37691e-45	0.350067	0.999868	0.922563	2.6952e-07	1.59693e-07	1.36897e-07	3.54255e-12	8.95793e-22	0.947948	0.947948	0.0620021	1.97873e-06	0.947948	0.0620021	1.97873e-06	0.0807606	4.01735e-06	0.006484
A_23_P87769	C12orf48	2.59545e-06	0.00892947	0.56181	0.999868	0.78081	0.0383303	0.00202072	0.00212616	0.000132077	7.94794e-07	0.37642	0.383496	0.0919286	0.00571382	0.954568	0.412927	0.07034	0.412927	0.07034	0.350543
A_24_P936252	A_24_P936252	1.50292e-07	3.44947e-12	0.278913	0.999868	0.817512	0.143917	0.0109311	0.177669	0.00628154	2.25637e-08	0.359611	0.870757	0.250039	6.51068e-05	0.297704	0.780101	0.00223287	0.202619	4.41787e-05	0.00628154
A_23_P209129	LAIR2	0.00584725	0.000231432	0.985579	0.999868	0.999995	0.0547305	0.00566173	0.0477449	0.00566173	0.00566173	0.580956	0.933585	0.580956	0.580956	0.619352	0.933585	0.933585	0.580956	0.580956	0.933585
A_32_P139021	A_32_P139021	7.91142e-22	7.98127e-09	0.786668	0.999868	0.996927	6.27426e-08	1.03414e-11	0.00229884	5.30191e-09	9.88111e-22	0.16386	0.0151885	0.595177	8.4391e-06	0.000121025	0.386542	0.00170163	0.00359561	1.03414e-11	9.54993e-05
A_24_P170203	A_24_P170203	1.05844e-09	0.0708202	0.518741	0.999868	0.775713	0.0121655	4.81778e-06	0.000581854	2.75673e-07	3.78046e-09	0.0494702	0.345915	0.0104568	0.000581854	0.321126	0.449402	0.135211	0.0957576	0.0121655	0.407446
A_24_P102504	DZIP3	5.72462e-12	1.16823e-11	0.790022	0.999868	0.830925	0.00153234	0.000185085	5.42537e-06	4.41035e-09	8.0877e-12	0.522452	0.17905	0.00656941	0.000185618	0.400827	0.0297878	0.00148839	0.186083	0.0178458	0.311786
A_23_P52978	PRPF19	0.00675387	0.00725728	0.254996	0.999868	0.755008	0.451221	0.604425	0.0234438	0.0355487	0.0830248	0.766612	0.0830248	0.152177	0.342359	0.0612528	0.0830248	0.196542	0.766612	0.554658	0.690967
A_23_P388900	SLC22A15	6.79683e-15	1.62261e-23	0.164735	0.999868	0.854777	0.207894	0.0132316	0.48182	9.58298e-07	6.47723e-10	0.207894	0.0595944	0.000264558	5.71315e-07	0.00159695	0.0132316	0.000119115	3.58512e-08	1.21535e-11	0.184529
A_24_P902509	FANCI	5.44662e-06	0.235283	0.00334289	0.999868	0.809054	0.0235177	0.00160032	0.571919	0.267838	3.64025e-05	0.38047	0.0686587	0.274704	0.0534095	0.00708368	0.0534095	0.274704	0.459947	0.000214846	0.00289583
A_23_P21776	SNAPC5	1.63559e-11	0.0145347	0.0917124	0.999868	0.912833	0.0173776	0.000533898	0.0335504	2.16768e-06	1.06907e-11	0.282451	0.773122	0.0172297	7.15135e-06	0.181844	0.154937	0.000533898	0.00814243	2.16768e-06	0.0400202
A_23_P28625	WDR12	3.57768e-10	0.0173564	0.0765861	0.999868	0.685639	0.00398614	0.000231998	0.000231998	4.07216e-08	3.87544e-10	0.433948	0.433948	0.00931552	0.000769543	0.980084	0.0700651	0.00821308	0.0705377	0.00838565	0.433948
A_23_P17769	DDT	2.75432e-12	0.000103678	0.344359	0.999868	0.941628	0.00134433	6.93442e-09	2.84652e-05	6.93442e-09	2.88384e-11	0.0124201	0.328839	0.0124201	0.000537094	0.133568	0.927752	0.300406	0.13257	0.0121427	0.328839
A_23_P27947	PDCD2L	1.29967e-14	4.34677e-08	0.572799	0.999868	0.711247	0.00412129	9.8443e-06	0.0085205	1.08858e-05	6.4159e-16	0.120868	0.838764	0.120868	1.30519e-07	0.0773074	0.962271	0.000112473	0.0773074	3.82142e-08	0.000173041
A_23_P252748	ZNF195	9.78208e-17	0.00246636	0.552519	0.999868	0.815869	0.00321522	0.00340848	7.3388e-06	7.41324e-14	6.04807e-13	0.916556	0.129024	3.54971e-06	1.16649e-05	0.107654	2.07729e-06	7.3388e-06	0.00137783	0.00340848	0.78708
A_24_P490911	AK023756	0.001074	1.25141e-05	0.973614	0.999868	0.430898	0.459323	0.174529	0.00152626	0.0209434	0.459323	0.459323	0.0118568	0.110614	0.994802	0.0699335	0.415685	0.459323	0.423128	0.0118568	0.110614
A_24_P262738	DDA1	0.00827809	0.00643374	0.374255	0.999868	0.589624	0.392942	0.0761702	0.720925	0.580695	0.417985	0.417985	0.459531	0.141635	0.0761702	0.141635	0.0230509	0.0104083	0.417985	0.305018	0.704988
A_32_P146844	A_32_P146844	0.000532864	6.47633e-18	0.370041	0.999868	0.523541	0.265242	0.265242	0.0296374	0.0296374	0.265242	0.866178	0.304306	0.265242	0.0296374	0.265242	0.265242	0.0296374	0.866178	0.00134881	0.00134881
A_24_P549927	A_24_P549927	0.115913	0.000402251	0.397931	0.999868	0.872003	0.740459	0.690729	0.397221	0.617905	0.562165	0.867135	0.690729	0.776062	0.263799	0.690729	0.818478	0.230653	0.776062	0.107106	0.18896
A_24_P500476	MSL1	1.91341e-07	2.50133e-21	0.304644	0.999868	0.378879	0.664263	0.343564	0.00206797	0.0231093	0.13828	0.554737	0.00062314	0.00739375	0.286486	4.92142e-05	0.000795958	0.566135	0.527817	9.04799e-06	0.00016689
A_24_P365526	HCK	9.35943e-08	0.000197116	0.765033	0.999868	0.790981	0.0785744	0.0721865	0.0144841	0.0721865	0.158028	0.956456	2.93067e-05	0.000253524	0.788577	2.93067e-05	0.000207726	0.788577	0.654321	0.000123615	0.000999893
A_32_P869717	AL157466	1.5056e-06	0.033348	0.969842	0.999868	0.835857	0.236896	0.417678	0.860899	0.00275175	2.22288e-05	0.687038	0.293071	0.101235	0.00208771	0.495406	0.0342622	0.000401945	0.00409422	2.38312e-05	0.210508
A_32_P130309	TEKT5	3.01016e-23	0.00727954	0.148742	0.999868	0.763378	8.90209e-06	7.10125e-08	0.0544714	7.84329e-07	2.44669e-23	0.357072	0.0127222	0.60518	7.03707e-09	0.000451224	0.673174	6.06287e-07	0.00251962	1.82083e-16	1.57934e-07
A_24_P40795	A_24_P40795	7.99205e-16	2.81914e-09	0.991753	0.999868	0.888245	8.96633e-06	1.57726e-08	9.53591e-07	1.48141e-08	1.43818e-17	0.297748	0.675982	0.230414	1.9881e-05	0.523994	0.819129	0.00162555	0.423523	0.000125352	0.0040112
A_32_P103060	A_32_P103060	2.24873e-07	0.0350688	0.443145	0.999868	0.655381	0.491896	0.00816083	0.114613	0.409494	0.0036761	0.0541391	0.0253589	0.114613	0.026233	2.32898e-05	0.000395105	0.699049	0.501083	1.39152e-05	0.000174103
A_23_P118185	LONP2	7.62765e-15	1.04004e-07	0.0114053	0.999868	0.866196	9.1777e-05	2.42307e-07	0.0992268	9.1777e-05	1.28681e-14	0.226639	0.0209606	0.977838	9.1777e-05	0.000349457	0.227036	0.0056012	0.0209606	8.10145e-10	0.000104997
A_23_P3514	C16orf80	1.47643e-25	0.000176905	0.0979371	0.999868	0.96899	2.72933e-08	5.03975e-10	0.00465144	0.00111957	1.66311e-25	0.567838	0.00473311	0.0223053	1.3739e-07	0.000706808	0.00428918	2.06489e-06	0.601564	2.81228e-15	2.08592e-13
A_32_P75122	FAM58A	1.47849e-14	2.08445e-05	0.415533	0.999868	0.860513	0.00809566	2.66235e-05	0.000115371	9.00217e-08	1.78755e-15	0.124593	0.221777	0.00631051	8.70997e-08	0.708522	0.204356	6.63886e-05	0.121438	2.30071e-05	0.00809566
A_24_P915000	A_24_P915000	0.0775732	0.207257	0.340202	0.999868	0.990029	0.0663351	0.0886436	0.0886436	0.0886436	0.0663351	0.964368	0.964368	0.964368	0.991955	0.991955	0.991955	0.964368	0.991955	0.964368	0.964368
A_23_P29378	RNF13	1.87338e-14	7.98911e-20	0.180654	0.999868	0.860055	0.000792338	3.42026e-05	0.164347	2.80281e-06	4.28907e-14	0.435134	0.0509907	0.151557	1.71607e-05	0.00498166	0.453811	0.000310662	0.000689924	3.76955e-10	0.00404198
A_24_P327011	PPCDC	3.55316e-08	2.63425e-07	0.307556	0.999868	0.466698	0.866694	0.704382	0.0207352	0.00725274	0.00725274	0.675174	0.0299806	0.0106478	0.00564911	0.00725274	0.00340322	0.014921	0.702035	5.26135e-07	1.03159e-07
A_23_P61127	APOO	9.62691e-07	0.0295993	0.264718	0.999868	0.763065	0.301645	0.0102407	0.000129151	7.42709e-05	0.622801	0.152013	0.00426672	0.00183081	0.622801	0.1666	0.104046	0.0568953	0.734747	0.00104196	0.000466985
A_23_P75500	BRMS1	2.33314e-11	0.0873424	0.0621486	0.999868	0.675443	0.000883012	1.35634e-05	0.875978	0.872984	7.93457e-07	0.392893	0.000548601	0.00210716	0.0822091	7.75057e-06	4.38524e-05	0.459587	0.804891	6.38924e-07	2.44301e-06
A_23_P345799	FAM129C	2.38948e-10	4.85852e-53	0.102708	0.999868	0.948129	0.559845	0.0366833	0.831501	0.885009	7.81674e-09	0.205978	0.740617	0.683993	2.91594e-07	0.0695258	0.059789	0.000225131	0.885009	1.86372e-08	1.86372e-08
A_23_P142616	BIRC6	1.5363e-06	0.480436	0.938639	0.999868	0.623723	0.331397	0.121267	0.0346523	0.344945	0.00393111	0.579472	0.00151568	0.947981	0.0713493	0.000151619	0.579472	0.200515	0.00169416	3.46925e-07	0.0713493
A_24_P77008	PTGS2	8.38094e-08	3.40876e-12	0.921582	0.999868	0.699159	0.294912	0.413899	0.167887	0.000936745	0.000751658	0.832214	0.0139905	0.0200066	0.0156114	0.0200066	0.012409	0.00968861	1.9246e-06	1.9246e-06	0.881906
A_24_P933794	UNQ1945	5.8567e-43	1.92206e-07	0.208118	0.999868	0.999995	1.48095e-09	4.29715e-18	0.00625096	3.07285e-10	1.02901e-40	0.00616646	0.000747756	0.709899	3.73782e-16	9.11285e-10	0.017343	1.11388e-08	0.000231526	5.6296e-29	1.01926e-14
A_23_P217886	UBE2J2	3.766e-10	0.00215233	0.424423	0.999868	0.567578	0.0605139	1.04606e-05	0.581751	0.685713	1.04606e-05	0.0139699	0.0123959	0.161912	0.0123959	6.68675e-07	7.87342e-05	0.869885	0.324625	6.68675e-07	7.87342e-05
A_24_P920949	A_24_P920949	2.31441e-35	0.00438108	0.206581	0.999868	0.990239	5.41569e-14	3.23812e-18	0.0614668	0.000275443	8.47626e-28	0.221474	1.01913e-08	9.35222e-05	9.06761e-05	3.26077e-12	3.22103e-07	0.00469483	0.0719268	1.02742e-20	2.83818e-14
A_23_P66190	VAC14	1.60915e-09	2.56977e-07	0.87086	0.999868	0.847256	0.0773363	0.00598213	0.259088	0.000612418	9.76814e-10	0.352736	0.460056	0.104993	1.69456e-05	0.104993	0.460056	0.000612418	0.0233352	6.05788e-07	0.00848227
A_24_P118452	SEPHS1	5.43853e-09	0.00920304	0.756463	0.999868	0.999995	0.036601	0.00033298	0.135536	0.000761713	2.30864e-09	0.135536	0.520895	0.184579	0.000121202	0.036601	0.864283	0.0144164	0.0542316	7.08259e-06	0.0123247
A_23_P84475	AF026246	0.219767	0.00277119	0.575891	0.999868	0.972114	0.57919	0.57919	0.385963	0.733254	0.668943	0.972556	0.695076	0.385963	0.863758	0.695076	0.385963	0.863758	0.314456	0.668943	0.519234
A_23_P375419	TTC16	4.51916e-14	1.70824e-07	0.421989	0.999868	0.713289	0.00135801	0.00135801	0.196525	0.00178167	9.23368e-15	0.975521	0.0648133	0.975521	3.72393e-06	0.0676257	0.975521	3.05001e-06	0.0739809	7.10672e-11	3.51571e-06
A_32_P115535	FBXO9	1.93878e-78	7.43649e-05	0.841766	0.999868	0.978871	1.75936e-16	7.37479e-31	0.326111	6.66659e-08	3.83724e-65	0.000298274	1.71854e-13	0.00342689	4.16672e-26	7.02638e-27	1.16063e-10	9.87791e-14	7.58759e-06	8.3248e-61	8.53143e-38
A_24_P1054	NFKBIL2	5.46484e-33	0.000163097	0.513955	0.999868	0.999995	8.55386e-08	9.00995e-15	0.00593163	2.93221e-10	8.70297e-32	0.0133339	0.00846165	0.278077	4.61237e-12	3.15042e-07	0.172277	2.57176e-06	0.000264158	8.10107e-21	4.61709e-09
A_23_P326296	U2AF1L4	4.73652e-09	0.0139898	0.0896223	0.999868	0.999995	0.125586	0.199021	0.147904	0.00765423	1.11012e-09	0.79664	0.887967	0.340478	8.71811e-06	0.854287	0.199021	1.90401e-06	0.293422	5.49223e-06	0.000913966
A_32_P78285	A_32_P78285	1.2729e-59	1.64276e-05	0.538784	0.999868	0.95309	8.53698e-16	1.09797e-23	3.9624e-05	3.04232e-18	2.4152e-58	0.0351241	3.9624e-05	0.406457	1.58241e-21	4.13878e-10	0.206974	8.50418e-15	1.17799e-06	7.29713e-39	3.04232e-18
A_23_P30175	ERBB2IP	2.13646e-13	0.00131223	0.000347293	0.999868	0.765844	0.0237505	0.00771724	0.0108275	1.76377e-09	1.7418e-11	0.775351	0.817717	0.000125429	5.62472e-06	0.904903	0.000410255	1.83332e-05	0.000343317	1.61905e-05	0.499134
A_23_P255952	MYO6	5.38111e-10	0.000623926	0.0114615	0.999868	0.605682	0.00188561	0.00472558	0.00151346	2.97641e-06	6.39122e-11	0.774521	0.926588	0.0944683	0.000633056	0.753855	0.0478325	0.000168972	0.104374	0.000686597	0.0772567
A_24_P337796	STK17A	6.74103e-10	2.59941e-06	0.967601	0.999868	0.908915	0.0940727	0.00955026	0.0138452	1.28528e-06	3.13061e-09	0.363157	0.419145	0.00131949	1.82938e-05	0.888915	0.0172444	0.000603726	0.0138997	0.000501535	0.292746
A_24_P196878	AF289567	2.95752e-06	5.25287e-05	0.327451	0.999868	0.624779	0.776712	0.264341	0.158637	0.223909	0.00248626	0.388366	0.223909	0.158637	0.00117733	0.671777	0.0211352	2.56888e-05	0.00626304	6.15026e-06	0.0955513
A_23_P10559	AATK	7.04441e-15	5.6769e-07	0.116642	0.999868	0.509014	0.359166	0.238669	0.000105864	0.890248	4.10614e-06	0.794334	1.93862e-06	0.318971	0.000216095	3.5522e-07	0.209465	0.000570501	0.000200966	7.0381e-17	3.53494e-06
A_24_P371628	ANKH	0.00529461	1.26844e-07	0.21089	0.999868	0.502017	0.129299	0.129299	0.307679	0.0404351	0.00203455	0.843473	0.532755	0.560729	0.170114	0.581637	0.501783	0.129299	0.258271	0.0555574	0.440704
A_23_P502710	GAS2L1	1.81452e-10	0.00260542	0.161396	0.999868	0.858114	0.77495	0.976031	0.00631214	0.000356479	7.40963e-08	0.77495	0.017921	0.00127469	3.88511e-07	0.00631214	0.000356479	7.40963e-08	0.390401	0.00631214	0.0721351
A_24_P298737	AK090442	1.48209e-12	0.00641298	0.00711418	0.999868	0.776114	0.0310979	0.000195095	0.352062	8.99979e-08	8.86477e-10	0.130889	0.18916	0.00147693	4.07338e-05	0.00458994	0.0885903	0.00772652	7.59359e-06	8.99979e-08	0.350973
A_23_P9761	CNTROB	1.45822e-05	0.041753	0.874175	0.999868	0.950349	0.00891546	0.0239273	0.82039	0.265024	0.0429228	0.730455	0.00515759	0.000303212	0.606437	0.0140469	0.000876476	0.82039	0.35284	0.0261909	0.00218212
A_24_P409881	LOC338756	1.83884e-08	1.02192e-13	0.0916991	0.999868	0.0735672	0.0692666	0.0141549	0.511353	0.0412649	0.00183125	0.511353	0.015163	0.000140472	0.181334	0.00183125	6.77739e-06	0.497041	0.148492	0.000191506	5.11309e-07
A_23_P94736	ST6GALNAC4	6.00375e-65	6.44248e-06	0.221328	0.999868	0.909076	1.53358e-17	1.02035e-25	0.000255624	9.11566e-17	3.61573e-62	0.0353859	4.08812e-07	0.882267	1.80233e-22	7.13633e-13	0.0278237	1.24599e-15	1.06164e-06	1.6214e-44	1.80233e-22
A_24_P156757	MYCL1	0.013326	0.00123684	0.317494	0.999868	0.597732	0.968176	0.75664	0.180983	0.75664	0.131242	0.75664	0.180983	0.75664	0.131242	0.128482	0.968176	0.204107	0.128482	0.00274037	0.223242
A_24_P926972	SENP3	9.45992e-07	0.123397	0.200956	0.999868	0.820846	0.715168	0.756977	0.271158	0.11112	0.000900874	0.571394	0.145421	0.0452201	0.00339937	0.403907	0.16091	0.000302294	0.611307	5.06608e-06	6.02164e-07
A_24_P388622	STX18	0.0305045	0.0210184	0.0197932	0.999868	0.706805	0.316294	0.02131	0.135026	0.02131	0.135026	0.316294	0.684095	0.316294	0.684095	0.531359	0.977479	0.531359	0.531359	0.977479	0.531359
A_23_P34827	HCN3	1.50801e-09	0.239372	0.296953	0.999868	0.647178	0.233126	0.189822	0.233126	0.0965594	2.95108e-07	0.856425	0.0153598	0.646102	0.000120277	0.00909847	0.72943	0.000156518	0.0035264	2.25334e-10	0.000912022
A_23_P11774	UTP11L	6.41412e-10	0.198123	0.34251	0.999868	0.808397	0.000244847	6.32583e-06	0.000812567	2.09905e-06	7.35994e-11	0.4781	0.709565	0.289549	0.00439715	0.289549	0.709565	0.0376974	0.168673	0.00137959	0.105079
A_23_P207476	SPAG9	5.73972e-08	5.04505e-09	0.167754	0.999868	0.459586	0.653396	0.457718	0.2557	0.000543337	0.000511873	0.800836	0.0884675	0.0030151	0.00261527	0.0423581	0.00571779	0.00482833	2.92356e-06	2.92356e-06	0.915215
A_23_P128073	SMARCC2	7.5496e-11	0.00444963	0.0240801	0.999868	0.748618	0.107172	0.394824	0.00272075	0.00891557	0.00705307	0.433464	3.8384e-06	2.65004e-05	0.300259	8.18832e-05	0.000459438	0.0674985	0.691936	2.87717e-08	2.21858e-07
A_24_P4212	PYCRL	1.54307e-05	3.99842e-30	0.148748	0.999868	0.837372	0.0317646	0.00146239	0.274731	0.871518	0.000378934	0.309251	0.309251	0.0407016	0.123951	0.0407016	0.00241323	0.506566	0.309251	0.00993553	0.000462625
A_32_P39866	BC040412	1.11753e-32	5.4939e-05	0.343605	0.999868	0.992154	8.30998e-13	2.47486e-19	1.97039e-05	3.71296e-09	9.95014e-32	0.0607127	0.00242631	0.200243	2.92927e-07	8.47402e-07	0.00186508	0.000784211	0.0788622	1.4787e-15	4.21173e-10
A_23_P213153	HNRPDL	4.48492e-24	3.79097e-50	0.0807895	0.999868	0.926333	6.89951e-06	2.33012e-09	0.00271137	6.01123e-11	2.3899e-24	0.147893	0.131942	0.0297744	1.85244e-09	0.0028353	0.408967	2.53375e-06	0.000231821	9.97124e-14	0.000121078
A_24_P332541	BC087847	3.98441e-05	0.00253236	0.200956	0.999868	0.961691	0.0189646	0.00111204	0.13124	0.91444	0.00111204	0.403434	0.403434	0.0239086	0.3193	0.0991602	0.00152323	0.831348	0.155328	0.0655955	0.00111204
A_23_P137391	ENO1	1.66362e-16	0.00077728	0.240083	0.999868	0.969639	4.75181e-06	2.98877e-09	0.825585	0.408771	1.97472e-08	0.184619	2.08686e-06	0.000301399	0.287497	1.41144e-09	3.9873e-07	0.825585	0.315341	6.70169e-09	2.14166e-06
A_23_P41634	ANKRA2	3.9799e-17	7.93561e-05	0.927928	0.999868	0.970487	0.0436532	0.0081097	0.0324563	1.50016e-08	9.95989e-16	0.571263	0.885245	0.000291169	1.05974e-09	0.632609	0.00226729	1.50458e-08	0.000421426	1.48533e-09	0.0128175
A_23_P124912	NPEPPS	9.39611e-17	1.34253e-05	0.70388	0.999868	0.921444	0.0287111	0.000112382	0.0974423	0.615109	1.87174e-10	0.0974423	0.000112382	0.086924	2.53075e-05	3.47553e-08	0.000893133	0.00683593	0.0379152	2.02467e-15	4.49752e-09
A_32_P15498	AK025818	1.64581e-06	1.07614e-11	0.416347	0.999868	0.938449	0.0747779	0.292584	0.762189	0.00513809	2.45268e-05	0.405546	0.0407317	0.300862	0.018624	0.183148	0.0747779	0.00184616	0.00222275	1.08077e-05	0.183148
A_24_P185986	UPRT	1.39725e-13	0.00437439	0.0109155	0.999868	0.845045	0.0104788	6.90932e-05	0.106066	1.39713e-08	9.40093e-12	0.172303	0.306191	0.00159843	1.45838e-05	0.0197762	0.0619277	0.00194756	3.66891e-05	1.02968e-07	0.218414
A_24_P29885	NOV	6.42819e-11	7.73936e-07	0.241176	0.999868	0.558454	0.539077	0.0788915	0.000248109	2.6597e-05	5.31441e-09	0.233744	0.00214979	0.000248109	9.28876e-08	0.0581903	0.0131037	2.6597e-05	0.539077	0.0188934	0.0804347
A_24_P920298	NAIF1	2.09542e-22	0.00571312	0.930202	0.999868	0.562604	4.18968e-05	2.87637e-06	0.0683292	0.0149865	2.75271e-22	0.582016	0.025666	0.118366	4.2172e-09	0.005702	0.0385136	5.0556e-08	0.502405	7.14569e-16	2.42804e-13
A_32_P200429	A_32_P200429	2.57856e-06	0.000960132	0.316819	0.999868	0.676147	0.969385	0.651233	0.00563798	0.0276321	0.0984911	0.651233	0.00563798	0.0276321	0.0984911	0.00112005	0.00662119	0.23742	0.651233	1.40132e-05	0.000176761
A_24_P216765	TOMM20	8.47138e-10	0.000307271	0.999248	0.999868	0.848862	0.00331377	7.65444e-06	5.90306e-06	1.24199e-07	2.16048e-09	0.174324	0.143273	0.0249142	0.0025405	0.870938	0.364249	0.10987	0.433003	0.142876	0.439016
A_32_P69368	ID2	1.60657e-16	1.29925e-06	0.0149205	0.999868	0.884134	0.000880727	0.000125084	0.000675549	2.76694e-11	8.02958e-16	0.647433	0.929703	0.000555939	1.12403e-06	0.665921	0.00237272	8.50831e-06	0.000652872	1.20515e-06	0.1483
A_24_P62505	GLT25D2	0.000572773	0.000171865	0.665731	0.999868	0.750984	0.00752453	0.0727994	0.289811	0.503575	0.00133069	0.382254	0.115615	0.0420197	0.503575	0.478794	0.256924	0.122907	0.574538	0.028497	0.00752453
A_23_P88435	FOXN3	8.69887e-13	0.728154	0.908018	0.999868	0.938127	0.0304062	0.000824434	0.00773266	0.249713	0.000724215	0.254091	1.62116e-06	0.000824434	0.219323	2.04868e-09	7.76973e-06	0.834383	0.160877	2.04868e-09	6.95579e-06
A_32_P117723	NUDT4	3.56824e-12	0.531372	0.199304	0.999868	0.999995	0.0475669	0.112945	0.812944	0.0812287	4.80227e-11	0.697745	0.0251904	0.812944	7.40002e-06	0.0715791	0.812944	5.16711e-07	0.0510934	1.27213e-11	2.40446e-06
A_24_P94319	C1orf177	3.67087e-09	0.0151556	0.771374	0.999868	0.54264	0.0187589	0.000240681	0.192741	2.64478e-06	7.72773e-08	0.218156	0.262732	0.0187589	0.00219179	0.0187589	0.249668	0.0616307	0.000691335	4.07886e-05	0.425538
A_24_P370420	WBSCR16	9.86398e-06	0.0161215	0.327188	0.999868	0.858648	0.0250614	7.37678e-05	0.495069	0.328988	0.00136721	0.0883613	0.107199	0.239755	0.328988	0.000892174	0.00279205	0.474536	0.673693	0.00995088	0.027875
A_23_P332439	NUPL1	1.15079e-08	0.000550939	0.000328515	0.999868	0.897071	0.0224006	0.0434007	0.0224006	1.35599e-06	7.95286e-08	0.801262	0.997395	0.00815716	0.00138893	0.801262	0.0033744	0.000572071	0.00815716	0.00138893	0.634064
A_23_P153256	ZNF773	1.99762e-08	1.46988e-11	0.621846	0.999868	0.869862	2.47041e-07	8.34895e-07	0.000778054	0.00527334	4.58035e-07	0.707247	0.0748967	0.0302316	0.884592	0.17296	0.0748967	0.777933	0.707247	0.100897	0.0428921
A_23_P219117	EPB49	1.90815e-50	0.000878363	0.550219	0.999868	0.869862	3.51628e-12	9.93923e-18	0.00556201	6.87481e-10	1.58919e-48	0.101181	2.09835e-05	0.446778	1.69779e-18	2.85496e-09	0.0179786	1.46241e-13	0.000530216	7.60099e-36	1.09387e-20
A_24_P111054	SLC2A5	2.44154e-16	0.000408943	0.216902	0.999868	0.851621	0.000206866	1.22071e-06	0.0154359	2.73392e-06	1.66568e-17	0.257585	0.245157	0.285967	8.27999e-07	0.0172584	0.936523	8.42777e-05	0.0231674	7.35996e-10	8.42777e-05
A_23_P170498	NTAN1	5.8838e-58	0.0171648	0.017943	0.999868	0.902472	8.54577e-05	3.22146e-09	0.047289	0.0508327	1.68507e-37	0.0508327	3.22146e-09	6.29533e-09	4.71821e-21	4.10715e-15	1.19374e-14	9.18945e-15	0.948271	7.39784e-47	1.1163e-45
A_32_P36101	ARL1	4.9605e-09	0.0258135	0.514029	0.999868	0.953419	0.0232151	0.000897509	0.013599	4.33036e-08	1.72981e-07	0.256628	0.827105	0.00135729	0.00318227	0.339042	0.0265057	0.0584602	0.00230995	0.0054138	0.794999
A_23_P73328	AY003763	0.00613064	0.0118824	0.138512	0.999868	0.947829	0.627373	0.627373	0.722479	0.886035	0.00357168	0.97187	0.912082	0.75752	0.0243085	0.912082	0.75752	0.0243085	0.857805	0.0222876	0.00809224
A_23_P116999	GPN3	4.23605e-10	0.0017079	0.240201	0.999868	0.790691	0.00256675	0.000148722	0.00140616	1.4927e-05	1.68946e-11	0.430354	0.810711	0.158767	0.000170271	0.515827	0.515827	0.00256675	0.226288	0.000339711	0.0231603
A_24_P79712	FAM36A	7.08524e-09	2.54147e-08	0.310696	0.999868	0.944638	0.0108565	0.00172822	7.38893e-05	1.45302e-07	3.17132e-08	0.539272	0.168316	0.00935516	0.00290587	0.430277	0.0377904	0.0135213	0.205084	0.106648	0.679056
A_23_P126057	SCP2	2.31976e-05	0.00132045	0.167895	0.999868	0.793582	0.00220175	0.00938767	0.156731	0.0414299	7.08761e-06	0.548869	0.0913155	0.289025	0.197093	0.244607	0.572003	0.0647148	0.522441	0.00288799	0.0232658
A_23_P104692	PELI3	0.000150447	2.58959e-09	0.994079	0.999868	0.807514	0.203966	0.00260737	0.949657	0.451105	0.949657	0.157899	0.20655	0.0317589	0.220413	0.00260737	0.000165084	0.00318013	0.440369	0.949657	0.440369
A_32_P54616	KIAA1407	5.79259e-11	6.93677e-28	0.210003	0.999868	0.953603	0.00317851	6.13135e-05	0.000245476	0.000363708	7.48156e-13	0.318678	0.509428	0.605442	3.01947e-05	0.778546	0.692069	0.00100764	0.858162	0.000363708	0.000308628
A_24_P50753	NUDT4	0.00370167	0.246135	0.049817	0.999868	0.783193	0.197383	0.339871	0.197383	0.00691541	0.00859967	0.818914	0.955865	0.121189	0.156749	0.818914	0.0783216	0.113195	0.121189	0.156749	0.874687
A_23_P77440	NFATC3	5.2838e-06	0.192863	0.0196304	0.999868	0.643372	0.00390221	0.122591	0.162983	0.0152341	1.15346e-06	0.185595	0.150068	0.702228	0.0602471	0.82313	0.354058	0.00120975	0.273476	0.000870698	0.0229293
A_23_P148798	UCHL5	3.41314e-12	0.000198061	0.115086	0.999868	0.711703	0.00248523	0.000137513	0.00199024	1.49044e-09	1.66329e-11	0.402279	0.864686	0.0020573	0.000151494	0.440665	0.0238932	0.00248523	0.00248523	0.000230821	0.440665
A_23_P75889	PSMD13	1.31402e-16	0.000163167	0.112505	0.999868	0.90914	0.000148874	2.48931e-06	0.965952	0.0946112	3.5822e-13	0.383932	0.000141359	0.0367282	0.000316116	2.4095e-06	0.00282669	0.00534085	0.0931031	3.5822e-13	2.70118e-08
A_24_P914095	CB269608	1.98012e-07	0.000414087	0.000857097	0.999868	0.984236	0.0530668	0.00400851	0.0177954	0.0861256	1.15218e-08	0.437892	0.706609	0.822566	0.000245495	0.672575	0.341043	0.00410688	0.636227	0.000993733	0.000176052
A_24_P125273	ARL4D	0.841591	0.124133	0.0688812	0.999868	0.997833	0.939044	0.939044	0.939044	0.971413	0.939044	0.939044	0.939044	0.939044	0.939044	0.939044	0.939044	0.939044	0.939044	0.939044	0.939044
A_23_P120947	XRCC6	1.32412e-13	7.60657e-07	0.163424	0.999868	0.93376	0.000976027	1.90682e-05	0.351291	0.276096	1.50139e-05	0.397101	1.50139e-05	7.93988e-06	0.350939	1.61477e-07	1.16107e-07	0.828754	0.828754	1.57447e-07	1.16107e-07
A_24_P604784	AF103312	0.000731853	0.35551	0.204814	0.999868	0.971845	0.0619613	0.0932404	0.555086	0.0932404	0.000261796	0.795851	0.198756	0.795851	0.0932404	0.307484	0.998457	0.0619613	0.307484	0.00267479	0.0619613
A_32_P181077	DOCK8	2.82594e-22	0.0135248	0.000125996	0.999868	0.959227	1.53069e-05	5.42856e-06	0.790912	8.22707e-07	7.40375e-18	0.832866	5.13834e-06	0.501135	5.13834e-06	1.60088e-06	0.600968	8.16974e-06	1.82062e-07	8.04062e-19	0.000158045
A_24_P50937	LOC100128842	0.0658877	0.023722	0.393314	0.999868	0.746862	0.992211	0.614625	0.540559	0.0515161	0.951679	0.614625	0.540559	0.0515161	0.951679	0.936343	0.237871	0.614625	0.379812	0.540559	0.0515161
A_23_P308722	C2orf39	0.0279415	2.48541e-26	0.747989	0.999868	0.457483	0.154211	0.18445	0.288095	0.173778	0.00915916	0.789755	0.610228	0.856905	0.410028	0.82615	0.82615	0.250946	0.712555	0.179539	0.348274
A_23_P14132	GTF2F2	1.96614e-10	0.000177763	0.0248883	0.999868	0.778668	0.00274555	0.000146822	0.00316749	2.41e-09	2.41e-09	0.490971	0.91481	0.00331153	0.00353971	0.405078	0.0255393	0.0268353	0.00274555	0.00277144	0.967624
A_32_P76399	EIF3L	4.0117e-39	4.88709e-09	0.724168	0.999868	0.572973	1.1593e-11	6.17655e-20	5.33215e-06	4.21094e-10	1.86555e-39	0.0153281	0.0190956	0.612717	7.57539e-13	1.57388e-06	0.00390266	8.24376e-07	0.0666431	1.57847e-20	5.19776e-14
A_23_P321034	INADL	0.00724801	0.0304337	0.0338591	0.999868	0.909077	0.649164	0.649164	0.74833	0.480102	0.00938008	0.952967	0.55206	0.649164	0.0336155	0.55206	0.649164	0.0336155	0.274554	0.00457422	0.13543
A_23_P139509	ERGIC2	3.80625e-15	5.00072e-05	0.587953	0.999868	0.882659	0.000876422	5.55356e-05	0.000181609	3.88944e-12	9.44801e-14	0.486834	0.671436	0.000181609	2.5313e-05	0.710942	0.00224916	0.000284374	0.000857031	0.000119065	0.593399
A_23_P77422	C16orf53	2.49246e-20	3.69409e-09	0.581468	0.999868	0.979424	0.0221091	0.000386247	0.869383	1.07645e-05	1.2356e-17	0.242837	0.0304707	0.0304707	1.69004e-10	0.000632307	0.317048	1.20397e-07	1.84457e-05	1.83327e-17	2.11737e-05
A_23_P83110	CDK5RAP2	2.28242e-11	0.0589088	0.768205	0.999868	0.87281	0.0156482	0.00122223	0.0851226	0.0675551	0.00211568	0.514591	2.30401e-05	1.70097e-05	0.552191	9.06559e-07	9.06559e-07	0.92819	0.927693	1.57572e-06	1.33993e-06
A_23_P45756	SYF2	4.0499e-15	2.31117e-09	0.978049	0.999868	0.918038	4.15096e-05	1.56288e-09	0.00360225	3.25849e-06	2.2182e-15	0.0595752	0.20187	0.524871	7.89065e-05	0.0015396	0.20187	0.0365155	0.0660758	2.7662e-07	0.000997368
A_23_P28334	IL18RAP	1.16528e-22	2.34193e-22	0.837996	0.999868	0.874618	0.000326882	0.000565897	0.0268137	1.53026e-10	1.15352e-21	0.820054	0.14993	0.00442106	4.70497e-10	0.204875	0.00205195	1.19345e-10	2.42734e-05	4.03712e-14	0.000745663
A_32_P211363	AGAP8	2.5281e-22	3.88576e-07	0.0639224	0.999868	0.943044	0.00144141	4.08429e-08	8.25733e-05	4.47617e-05	4.07676e-24	0.0277134	0.482838	0.379331	8.83632e-13	0.148649	0.223961	2.90169e-07	0.815296	7.57413e-11	4.76088e-10
A_23_P99496	MCF2L	0.000528957	7.38766e-05	0.199079	0.999868	0.789631	0.982914	0.183441	0.982914	0.982914	0.00152964	0.17412	0.982914	0.982914	0.00152964	0.17412	0.188463	0.123666	0.982914	0.00152964	0.00161807
A_23_P44166	DCXR	0.000302684	0.00178347	0.972506	0.999868	0.879663	0.482581	0.304113	0.528754	0.0132674	0.684835	0.684835	0.1614	0.000829069	0.684835	0.0816423	0.000250479	0.482581	0.0816423	0.365275	0.00491977
A_23_P69362	CCDC51	7.42552e-05	0.00129191	0.237343	0.999868	0.906946	0.0633216	0.00442497	0.074824	0.000306002	0.000116792	0.357973	0.848755	0.0934223	0.0633216	0.28189	0.435045	0.28189	0.074824	0.0475632	0.742944
A_24_P923723	SLC38A10	0.00913907	0.305247	0.330547	0.999868	0.886668	0.49133	0.593414	0.204201	0.834241	0.184415	0.807994	0.593414	0.425093	0.0234885	0.49133	0.49133	0.0363847	0.190777	0.00481577	0.204201
A_23_P201951	ARID4B	2.41741e-14	0.000205741	0.000419712	0.999868	0.854777	0.0345147	0.00540439	0.043401	4.13966e-09	2.41063e-12	0.557488	0.891578	0.000124767	5.84076e-07	0.500174	0.00106082	7.92785e-06	7.82636e-05	3.49605e-07	0.258377
A_24_P293358	C2CD2	0.00068427	0.271287	0.690578	0.999868	0.926333	0.176448	0.04162	0.679177	0.0727977	0.00619573	0.512395	0.0778492	0.644975	0.145652	0.0163068	0.823737	0.448091	0.0300452	0.00205427	0.362805
A_24_P236956	RAB3D	2.37104e-12	2.57688e-05	0.356376	0.999868	0.789631	0.42115	0.346419	1.02253e-05	0.000285073	0.566788	0.868008	1.24881e-07	4.22459e-06	0.809415	6.24247e-08	1.73337e-06	0.729683	0.566788	7.24182e-07	1.86661e-05
CPID_538	CLOCK	1.97397e-13	0.0328206	0.009463	0.999868	0.778317	0.0334794	0.00217347	0.00280308	4.07672e-09	3.52138e-12	0.357571	0.407783	0.000129325	8.98583e-07	0.896397	0.00280308	4.90587e-05	0.002523	4.10146e-05	0.283819
A_24_P350686	TIFA	2.04795e-11	4.25852e-07	0.017711	0.999868	0.656598	0.0719	0.00572541	0.129724	5.67137e-06	6.43886e-11	0.337641	0.719566	0.00735281	2.03594e-06	0.196594	0.0723818	9.45874e-05	0.00296028	4.38763e-07	0.045258
A_24_P918397	SLC25A28	1.69501e-24	2.67209e-07	0.142064	0.999868	0.993495	0.000356835	5.60291e-05	0.786456	6.02525e-05	4.73239e-21	0.725429	9.91846e-05	0.725429	1.50511e-09	1.57121e-05	0.953681	1.24309e-08	1.72374e-05	3.91508e-22	3.03997e-08
A_24_P112750	TFCP2	7.95976e-11	0.358712	0.154012	0.999868	0.9315	0.0170034	0.00164899	0.821956	0.101859	1.73555e-09	0.477896	0.00969985	0.477896	0.000378415	0.000832276	0.145439	0.0034911	0.0672869	7.76636e-10	2.36543e-05
A_23_P146284	SQLE	2.51077e-11	3.66353e-17	0.0165269	0.999868	0.713966	0.0017222	2.78509e-05	0.00517927	1.00099e-08	9.24679e-11	0.301624	0.676289	0.00921874	0.000814547	0.151771	0.120205	0.01431	0.00305239	0.000186795	0.405739
A_24_P926666	AK000925	0.0160337	0.000225016	0.0477232	0.999868	0.449938	0.674709	0.878624	0.674709	0.878624	0.0706066	0.721832	0.878624	0.792259	0.0118737	0.674709	0.878624	0.0524731	0.721832	0.0118737	0.0487283
A_24_P76725	DCAF8	7.42663e-09	0.00106263	0.773056	0.999868	0.562604	0.0110006	0.0182187	0.693113	1.54115e-05	5.33643e-07	0.790625	0.0303625	0.0693561	0.0110006	0.0452478	0.0415373	0.00595879	8.68536e-05	2.68807e-06	0.432244
A_32_P93036	CU678501	1.86143e-35	1.28111e-06	0.140116	0.999868	0.999908	2.70843e-08	3.0568e-13	0.114842	3.05476e-10	3.07905e-32	0.0786867	6.0908e-05	0.369962	7.79869e-12	5.96499e-09	0.369962	1.3377e-07	1.34814e-06	7.29084e-26	2.426e-09
A_32_P138178	A_32_P138178	0.0137674	4.89484e-10	0.220253	0.999868	0.828413	0.807233	0.807233	0.807233	0.802228	0.027559	0.9567	0.672315	0.615838	0.06271	0.672315	0.615838	0.06271	0.867536	0.0118802	0.0118802
A_23_P63219	POGZ	3.33724e-09	1.59058e-05	0.823816	0.999868	0.33688	0.890369	0.10182	0.00119619	0.0405206	0.0339466	0.0822474	0.00169222	0.051756	0.0268236	9.42397e-07	0.000262917	0.529486	0.242806	1.046e-07	3.1262e-05
A_32_P72611	AK097472	1.27149e-06	0.121158	0.814175	0.999868	0.701431	0.930905	0.930905	0.00134187	0.0372664	0.123342	0.930905	0.000903348	0.0286125	0.154462	0.000903348	0.0286125	0.137511	0.315281	2.9437e-06	0.000415062
A_23_P50259	ZNF526	1.31589e-09	1.61383e-06	0.738976	0.999868	0.966336	0.0143124	0.0143124	0.0310325	0.0170995	0.9511	0.9511	2.2473e-06	1.24917e-06	0.0154809	2.2473e-06	1.24917e-06	0.0154809	0.863056	0.0310325	0.0170995
A_32_P179854	BRP44	5.60759e-06	0.0124304	0.0179238	0.999868	0.854777	0.548278	0.974081	0.154301	0.000100951	0.878354	0.548278	0.0295439	8.53248e-06	0.46306	0.154301	0.000100951	0.878354	0.0295439	0.239246	0.000303853
A_24_P10233	DAPK2	9.14643e-09	8.57451e-43	0.763789	0.999868	0.620736	0.0610861	0.0903877	0.0596564	0.407365	5.33139e-05	0.811668	0.000187016	0.313879	0.0229069	0.00030119	0.407365	0.012152	0.00810459	1.27169e-09	0.000984495
A_23_P65699	SPG11	7.37774e-21	0.000141406	0.000428926	0.999868	0.833552	3.3447e-05	4.6787e-05	0.0919925	8.88205e-12	2.52593e-18	0.867553	0.011371	0.00590364	1.30939e-06	0.0151849	0.00342943	4.99638e-07	1.91738e-07	4.47259e-13	0.0353625
A_32_P38445	A_32_P38445	0.00888764	0.0318425	0.330727	0.999868	0.709341	0.518291	0.262469	0.0757118	0.00603726	0.384756	0.518291	0.237229	0.0388252	0.653968	0.491311	0.115761	0.803812	0.384756	0.384756	0.0913843
A_23_P414978	NUDT14	0.0681083	0.725343	0.578483	0.999868	0.777585	0.37999	0.0880857	0.709777	0.203216	0.359556	0.409257	0.475911	0.65925	0.883302	0.152031	0.65925	0.429402	0.359556	0.429402	0.709777
A_24_P379693	DNPEP	1.5927e-05	0.000364026	0.73344	0.999868	0.491164	0.150775	0.904278	0.062787	0.036302	0.166597	0.17613	0.000720709	0.000571302	0.9426	0.040579	0.023206	0.195022	0.836917	0.000899142	0.000571302
CPID_540	CLOCK	4.30055e-09	0.00376559	0.0248759	0.999868	0.710858	0.019326	0.00348291	0.00203963	8.81278e-08	3.1868e-08	0.572032	0.414293	0.00291983	0.00154884	0.763226	0.012522	0.00601223	0.0251736	0.012522	0.763226
A_23_P206724	MT1E	4.7268e-15	0.00108619	0.687115	0.999868	0.949716	0.00900552	0.000540805	1.06142e-10	2.35379e-09	4.47753e-12	0.414051	0.000113928	0.000564482	8.10179e-06	0.00179622	0.00859156	0.000230383	0.646667	0.509806	0.311972
A_23_P121869	SMA5	0.395954	0.30637	0.0929696	0.999868	0.73086	0.829066	0.795601	0.795601	0.829066	0.739522	0.795601	0.739522	0.795601	0.795601	0.795601	0.902595	0.685958	0.795601	0.55334	0.685958
A_32_P186725	AL546498	4.52379e-74	4.65505e-05	0.165072	0.999868	0.924781	6.62922e-17	1.41769e-24	0.0207425	1.63312e-09	1.47847e-67	0.0455974	5.79036e-10	0.0184427	2.46879e-27	3.43844e-16	1.56931e-05	2.3627e-20	0.000138987	2.08815e-56	6.55204e-37
A_24_P67898	MGEA5	1.2019e-15	0.0106014	0.690305	0.999868	0.772199	0.744372	0.610971	0.019161	0.148266	2.09305e-08	0.817549	0.0495054	0.284114	2.76028e-09	0.0717088	0.369455	5.89158e-10	0.437967	1.9525e-15	2.05609e-12
A_23_P103919	B4GALT3	6.33465e-27	1.98659e-06	0.22278	0.999868	0.997867	1.57764e-08	3.03319e-11	0.00360555	7.82629e-09	2.57403e-27	0.359106	0.00448441	0.822753	1.99722e-08	0.000129275	0.470267	2.06038e-06	0.00288815	1.6696e-16	8.60527e-08
A_24_P289834	A_24_P289834	1.14239e-10	0.0530495	0.509279	0.999868	0.980172	0.115301	0.349567	0.00785846	2.64983e-07	7.92636e-08	0.506065	0.319053	0.000297517	8.27396e-05	0.0918082	1.67265e-05	4.16436e-06	0.00997651	0.0040828	0.715022
A_32_P147149	FLJ33630	0.0476782	8.66376e-09	0.700199	0.999868	0.73086	0.336377	0.348988	0.77871	0.556171	0.0475657	0.77871	0.348988	0.590554	0.370016	0.428706	0.699009	0.34274	0.690186	0.0583091	0.205569
A_24_P477610	A_24_P477610	1.56132e-24	1.89549e-08	0.162127	0.999868	0.978871	3.02343e-06	1.84985e-11	0.000926484	1.57189e-11	1.90818e-24	0.0440151	0.142439	0.0296558	4.27374e-09	0.000498944	0.808589	7.16923e-05	0.000310157	6.10366e-13	0.000247176
A_24_P256552	CSTF3	5.41437e-10	5.03996e-15	0.0190894	0.999868	0.984157	0.00512765	0.000500006	0.0918152	7.31056e-05	1.3678e-10	0.495941	0.254776	0.220581	0.000315622	0.0790387	0.495941	0.00238541	0.0174263	2.29098e-06	0.0174263
A_23_P45934	SRP9	1.77543e-10	0.0227221	0.451971	0.999868	0.909661	0.0302503	0.000213779	0.00101584	7.42074e-07	1.27697e-10	0.135729	0.237029	0.00449785	2.16906e-05	0.679101	0.167912	0.00449785	0.0978788	0.00151541	0.142072
A_32_P132928	A_32_P132928	4.95407e-07	0.000224807	0.931664	0.999868	0.677646	0.492959	0.492959	0.0575221	0.0628003	0.00435948	0.973275	0.217851	0.0109515	0.000364476	0.217851	0.0103521	0.000352537	0.000208723	2.02178e-06	0.332346
A_23_P134684	HMBOX1	4.31632e-14	2.38821e-05	0.952521	0.999868	0.823136	0.0961759	0.0744793	0.0192104	0.692067	2.41256e-08	0.896214	4.92899e-05	0.212093	6.78812e-05	2.63409e-05	0.175678	8.20139e-05	0.00597226	2.00273e-15	3.03617e-07
A_24_P109082	USP37	9.47732e-13	0.0317766	0.0102913	0.999868	0.839478	0.0403251	0.00222839	0.0820741	1.85759e-07	1.29931e-11	0.336873	0.731613	0.00127046	1.49099e-06	0.201929	0.0210551	9.30762e-05	0.000396092	3.10709e-07	0.119109
A_24_P382630	GTPBP5	4.13268e-07	5.84798e-07	0.0059731	0.999868	0.378879	0.0752122	0.1277	0.163321	0.0804835	0.00864776	0.718949	0.000974922	0.0003449	0.448166	0.00253227	0.00087786	0.275457	0.704057	8.55088e-05	3.09174e-05
A_23_P37954	CCNF	0.12788	0.0956939	0.0604113	0.999868	0.814587	0.530343	0.271314	0.45927	0.673823	0.530343	0.530343	0.769388	0.386037	0.983269	0.673823	0.144269	0.530343	0.271314	0.769388	0.386037
A_32_P2177	A_32_P2177	3.57984e-55	6.86327e-05	0.236463	0.999868	0.998977	4.32286e-15	1.65272e-23	0.0429248	8.69008e-10	1.50445e-48	0.022469	2.73833e-09	0.0836371	1.6004e-15	3.09358e-16	6.71922e-05	2.73833e-09	2.53195e-05	1.89253e-39	5.70117e-21
A_32_P20573	PDZD8	4.80066e-08	2.5014e-08	0.344073	0.999868	0.779002	0.205166	0.00264472	0.515154	0.000333329	6.95581e-07	0.0815562	0.525588	0.019771	0.00017859	0.019771	0.523615	0.0344907	0.00361413	1.47799e-05	0.15236
A_24_P518369	A_24_P518369	1.33616e-17	0.000155763	0.100857	0.999868	0.572973	0.000163924	1.57958e-06	0.00996069	5.65411e-06	4.15033e-19	0.308032	0.286596	0.391497	9.95089e-08	0.0298724	0.856471	8.1972e-06	0.0495442	1.04539e-10	6.93459e-06
A_23_P202520	ABLIM1	7.93426e-21	1.34775e-44	0.109421	0.999868	0.915585	0.00107907	6.15541e-06	0.221417	0.920186	5.05065e-13	0.23285	6.15541e-06	0.000969575	4.13581e-05	7.21716e-09	6.15541e-06	0.00304713	0.23355	5.81463e-17	5.05065e-13
A_23_P381976	OGT	3.90018e-15	0.000112034	0.12845	0.999868	0.988921	0.0823797	0.000469093	0.000424861	1.81298e-08	2.73423e-14	0.0690815	0.0626587	6.65698e-05	1.97288e-09	0.92198	0.0261083	1.51723e-05	0.0322774	2.24656e-05	0.0393695
A_24_P320727	KIAA1324L	0.0859299	0.0451057	0.867066	0.999868	0.639913	0.630502	0.480825	0.439848	0.725287	0.630502	0.725287	0.153318	0.480825	0.972084	0.0972945	0.362521	0.725287	0.515879	0.153318	0.480825
A_24_P59722	ITSN2	5.67197e-28	9.56175e-13	0.98749	0.999868	0.949664	7.91126e-05	1.82303e-08	0.785002	1.82303e-08	1.5738e-23	0.0850157	0.000276259	0.0771726	1.90879e-10	8.17974e-08	0.901151	1.07575e-06	8.17974e-08	1.1925e-22	3.0742e-06
A_32_P152673	PABPC1	1.04e-25	9.25572e-07	0.872581	0.999868	0.844504	2.78843e-05	1.25315e-08	0.654306	0.654306	1.30375e-17	0.14755	3.86192e-06	0.000217947	3.86192e-06	9.92166e-10	2.2095e-07	0.00130065	0.420796	5.65054e-19	7.47706e-16
A_23_P125705	NAP1L2	1.14531e-07	0.00852267	0.105702	0.999868	0.849743	0.0543119	0.00242373	0.0138263	7.63641e-06	1.86483e-07	0.242761	0.531825	0.0109409	0.00113597	0.531825	0.146599	0.0254755	0.0413673	0.00596302	0.45529
A_23_P342348	COX4I1	0.000128719	2.95221e-05	0.34514	0.999868	0.40923	0.51255	0.301156	0.793468	0.61218	0.000207814	0.703807	0.374383	0.854699	0.00401166	0.175731	0.613259	0.0146981	0.463427	9.21485e-05	0.00323991
A_23_P212002	NKTR	1.94004e-17	0.00292117	0.00146348	0.999868	0.783684	0.0182589	0.011799	0.00713857	3.71314e-11	1.14928e-14	0.879342	0.814772	1.32991e-05	4.09122e-08	0.876618	1.74565e-05	4.8434e-08	5.00011e-05	1.72371e-07	0.259397
CPID_507	ARNTL	0.0129779	0.0222957	0.588088	0.999868	0.0855518	0.985739	0.428306	0.428306	0.00673636	0.428306	0.428306	0.428306	0.00673636	0.428306	0.985739	0.0803784	0.985739	0.0803784	0.985739	0.0803784
A_23_P52657	PYGM	0.00254918	1.88981e-08	0.018625	0.999868	0.746923	0.0547822	0.0177355	0.0566117	0.0424419	0.000499483	0.775797	0.917868	0.886315	0.164607	0.748616	0.863513	0.36352	0.863513	0.151482	0.234151
A_24_P16291	A_24_P16291	0.00760602	0.0375231	0.195447	0.999868	0.790131	0.975965	0.729593	0.205672	0.00970756	0.729593	0.729593	0.205672	0.00970756	0.729593	0.374624	0.0266619	0.975965	0.276634	0.374624	0.0277307
A_24_P5743	ALDH16A1	2.47719e-06	0.000284318	0.89006	0.999868	0.784906	0.00646044	0.00100991	0.813345	0.48105	0.0188671	0.579208	0.0114548	0.000952234	0.742958	0.0018276	8.97647e-05	0.395468	0.395468	0.0311902	0.00212215
A_23_P329198	OBFC2A	1.60377e-12	2.2935e-09	0.00439125	0.999868	0.835394	0.0165869	0.00321108	0.0378603	7.52872e-10	6.17116e-10	0.687772	0.776989	0.000139061	8.54818e-05	0.468208	0.000678322	0.000421224	4.42131e-05	2.86017e-05	0.861635
A_24_P923704	AF321778	2.94012e-40	1.99064e-05	0.243548	0.999868	0.99846	2.36264e-08	2.66653e-17	0.0148733	5.0465e-09	1.66722e-37	0.00272974	0.00130056	0.722359	2.06856e-15	5.77082e-10	0.00870623	1.55372e-07	0.000446105	2.10324e-27	4.57073e-14
A_24_P127442	A_24_P127442	4.80797e-07	0.114753	0.728762	0.999868	0.909076	0.126222	0.344532	0.000182638	0.000288397	2.23208e-05	0.582436	0.0228755	0.0328759	0.00417798	0.00417798	0.0066996	0.000613412	0.887567	0.562399	0.513447
A_23_P22660	CYSLTR1	2.09427e-09	7.48308e-11	0.451439	0.999868	0.737887	0.19509	0.0270076	0.0967655	0.00942894	0.00942894	0.35605	0.0028307	8.66466e-05	0.19509	7.87885e-05	1.81593e-06	0.605842	0.35605	1.78507e-05	5.47497e-07
A_23_P16242	ZNF20	1.03268e-10	6.44541e-05	0.0373003	0.999868	0.868956	0.00059226	6.62423e-05	0.00950271	2.46166e-07	5.71193e-11	0.596608	0.349011	0.0881467	0.00175869	0.166534	0.188983	0.00763566	0.00794004	6.62423e-05	0.166534
A_23_P119899	EPHA4	5.98958e-08	4.70466e-24	0.0702126	0.999868	0.559165	0.000147463	0.0315056	0.29812	0.160637	2.35046e-07	0.104002	0.0052648	0.0207839	0.160637	0.261458	0.46562	0.00182963	0.651428	3.22504e-05	0.000158392
A_24_P406480	LONRF1	0.000120086	5.84223e-05	0.00767162	0.999868	0.796126	0.0273988	0.0676889	0.568316	0.194375	8.76175e-05	0.60857	0.0832693	0.345617	0.102561	0.189332	0.568316	0.0435392	0.460162	0.000606061	0.0128837
A_23_P365149	BCKDK	2.90402e-08	2.90648e-10	0.826966	0.999868	0.778668	0.0390397	0.0829185	0.0390397	0.00739331	0.381691	0.646382	2.85168e-05	3.03984e-06	0.00377268	0.000125801	1.07543e-05	0.0104034	0.488394	0.261236	0.0738532
A_23_P77401	CPPED1	6.03637e-15	4.66669e-18	0.302607	0.999868	0.89162	0.00168577	0.000134077	0.691743	0.036745	1.90106e-12	0.505981	0.000494396	0.340154	7.77549e-05	3.40982e-05	0.0961176	0.000691687	0.0138283	2.03164e-13	1.23615e-06
A_23_P27315	EMILIN2	1.01198e-13	0.323838	0.00646289	0.999868	0.952188	0.00163019	1.09411e-05	0.00700105	0.581834	0.00700105	0.227897	4.53928e-09	0.00962577	0.649367	1.05792e-12	0.000178978	0.105655	0.0013428	7.49727e-08	0.0346287
A_32_P214925	FAM115C	0.0945998	2.79176e-05	0.0965515	0.999868	0.596875	0.781376	0.781376	0.217543	0.283207	0.781376	0.588974	0.283207	0.434791	0.95129	0.163759	0.217543	0.588974	0.781376	0.283207	0.437211
A_23_P99320	KRT18	0.00139525	2.27709e-06	0.601482	0.999868	0.963837	0.096845	0.042779	0.202451	0.59163	0.00108328	0.69585	0.591108	0.202451	0.128114	0.396803	0.128114	0.202451	0.472951	0.042779	0.00612994
A_23_P168587	CCDC126	1.83071e-12	2.24581e-06	0.674701	0.999868	0.95835	0.181041	0.00101521	0.110176	5.07116e-07	1.07949e-10	0.0634822	0.745304	0.000224413	1.99974e-07	0.108507	0.0713104	0.000581546	0.000581546	5.07116e-07	0.115079
A_23_P159169	AATK	0.00051648	3.05997e-15	0.936635	0.999868	0.32492	0.144646	0.00493091	0.000421983	0.0160094	0.00293668	0.313596	0.0636374	0.464107	0.193479	0.464107	0.721092	0.721092	0.327187	0.654081	0.601583
A_23_P311020	MITD1	8.87119e-16	0.00217153	0.00344011	0.999868	0.796548	0.0334495	0.000539728	0.00642684	2.92128e-09	1.17008e-14	0.188835	0.524465	0.000103065	1.15806e-08	0.483545	0.0077667	6.95542e-06	0.000891312	2.62019e-07	0.0671397
A_24_P147927	EFHC2	1.3999e-12	0.000123061	0.72389	0.999868	0.990504	0.0455605	0.00056855	0.00056855	4.43929e-09	2.71021e-11	0.153178	0.147026	0.00012372	2.24156e-06	0.937765	0.0102646	0.00056855	0.0125277	0.000701422	0.378698
A_23_P405794	NAGS	0.00311384	0.205329	0.41572	0.999868	0.676969	0.454126	0.00900791	0.434657	0.264756	0.00900791	0.0652493	0.971657	0.814308	0.0652493	0.0652493	0.11909	0.971657	0.823511	0.0665385	0.127314
A_23_P77073	SPPL2A	1.92873e-12	0.00158111	0.425916	0.999868	0.835874	0.0455074	0.0518239	0.235595	8.02481e-06	1.40152e-11	0.903443	0.449642	0.0181295	1.24813e-06	0.485386	0.0134389	6.50449e-07	0.00150872	2.20834e-08	0.0181295
A_23_P359277	ELOVL7	0.000211565	0.0904972	0.697565	0.999868	0.921995	0.52839	0.345361	0.00796383	0.752465	0.00162234	0.71808	0.043217	0.712597	0.00796383	0.100623	0.52839	0.0176984	0.015647	0.52839	0.00323224
A_23_P500282	PACS1	3.11755e-08	0.0299894	0.199117	0.999868	0.888751	0.975	0.938591	0.000358267	1.13618e-05	0.167838	0.938591	0.000358267	1.13618e-05	0.167838	0.000449735	1.18551e-05	0.198401	0.371614	0.050644	0.00302801
A_32_P13852	A_32_P13852	3.37688e-09	0.000470377	0.237482	0.999868	0.602351	0.0288975	0.0356766	0.86454	0.000685863	4.42055e-08	0.86454	0.0356766	0.218899	0.000901744	0.0448931	0.157518	0.000685863	0.000901744	5.26989e-08	0.0367835
A_23_P200551	USP48	3.8076e-18	9.5091e-07	0.00443899	0.999868	0.740062	0.000742146	7.04152e-06	0.0161667	3.65632e-10	1.74101e-17	0.266601	0.3098	0.0028043	1.12445e-07	0.0362955	0.0466039	1.64418e-05	7.54015e-05	3.65632e-10	0.0200376
A_23_P330537	SPSB3	1.42763e-06	1.27738e-08	0.994143	0.999868	0.826917	0.604805	0.153985	0.995943	0.604805	3.98197e-06	0.429734	0.604805	0.995943	5.53303e-05	0.153985	0.429734	0.00261755	0.604805	3.98197e-06	5.53303e-05
A_23_P68452	SLC35C2	1.85408e-08	0.0123906	0.635076	0.999868	0.998899	0.0494147	9.94488e-05	0.255828	0.0494147	3.24594e-08	0.0700174	0.358046	0.983309	0.000425752	0.0065123	0.0701988	0.0741089	0.358046	1.18396e-05	0.000444499
A_23_P98275	MAP3K11	9.8016e-10	0.000608597	0.557258	0.999868	0.82321	0.503244	0.410576	0.000746358	2.28603e-05	0.425981	0.807027	4.67747e-05	1.41182e-06	0.161986	1.95502e-05	5.52553e-07	0.103692	0.410576	0.0143812	0.000748905
A_23_P112950	ATF7IP	1.18582e-10	0.00969307	0.914321	0.999868	0.938052	0.00932437	0.00260051	0.0315319	0.115644	0.0177825	0.744269	2.90119e-06	2.36004e-05	0.832341	5.011e-07	4.78069e-06	0.668535	0.668535	6.14215e-06	6.885e-05
A_24_P143758	LOC100190939	7.88708e-37	1.5944e-07	0.104692	0.999868	0.989695	6.49452e-10	2.38325e-16	0.0066164	2.71862e-09	3.81955e-35	0.0358351	0.000426995	0.848133	6.96994e-12	1.63938e-08	0.0251423	5.80707e-07	0.000921731	5.55507e-24	4.34087e-12
A_32_P118959	AK298481	0.000637016	0.0481569	0.00459365	0.999868	0.503908	0.0883951	0.0534609	0.372699	0.0683767	0.00015322	0.723481	0.42507	0.850416	0.0564664	0.243343	0.827549	0.0883977	0.372699	0.00566825	0.0683767
A_23_P200728	FCGR3A	2.78074e-23	2.36903e-21	0.101144	0.999868	0.854777	5.04549e-05	3.99744e-06	0.0442966	0.0332704	1.7581e-14	0.576975	2.05801e-09	0.0540281	0.00012936	4.72404e-11	0.0156554	0.000817407	4.80347e-05	1.91465e-21	2.31638e-08
A_24_P288116	BC040982	1.68476e-14	0.0296125	0.0102403	0.999868	0.80975	0.0234426	0.0234552	0.138829	2.06223e-08	2.36443e-12	0.942082	0.468215	0.000691734	1.1612e-06	0.472881	0.000506652	7.33339e-07	3.00893e-05	2.06223e-08	0.152235
A_23_P418413	OXSR1	0.00354213	0.36752	0.0526127	0.999868	0.769431	0.282551	0.499137	0.499137	0.0252936	0.124432	0.577463	0.095489	0.214353	0.577463	0.214353	0.095489	0.365046	0.00324049	0.0313019	0.467119
A_32_P149158	PLCL1	6.02956e-13	6.6841e-09	0.101868	0.999868	0.849293	0.136792	0.0351812	0.255691	1.22116e-06	3.51374e-11	0.557829	0.703262	0.000940954	2.23147e-07	0.349511	0.00630934	2.54402e-06	0.000245714	3.70765e-08	0.068687
A_23_P318486	ATAD3C	4.09444e-30	3.64961e-08	0.423172	0.999868	0.992154	5.56129e-06	2.54792e-10	0.00266581	1.30729e-11	3.58469e-30	0.0787179	0.112812	0.0189238	2.55395e-13	0.000817186	0.508784	8.02192e-09	9.82924e-05	1.48091e-18	5.02457e-07
A_32_P171124	A_32_P171124	0.255795	0.451302	0.719763	0.999868	0.635068	0.530199	0.654334	0.654334	0.895369	0.895369	0.660981	0.315887	0.467849	0.467849	0.467849	0.654334	0.654334	0.654334	0.654334	0.975373
A_24_P375592	PHF20	0.0155315	0.310426	0.335262	0.999868	0.610846	0.330951	0.343825	0.169747	0.00851607	0.650802	0.88562	0.650802	0.1396	0.598365	0.632607	0.122226	0.632607	0.283572	0.330951	0.0301605
A_23_P108394	BQ435496	2.98904e-12	0.00337374	0.000784966	0.999868	0.810172	0.018301	0.0148537	0.017208	8.82254e-10	1.18633e-09	0.962755	0.962755	0.000110753	0.000127124	0.962755	0.000110753	0.000127124	0.000110753	0.000127124	0.962755
A_23_P43150	ZHX1	4.17092e-08	0.0926268	0.00145674	0.999868	0.658882	0.0367941	0.0202377	0.0202377	5.90352e-06	8.63921e-08	0.877942	0.877942	0.0133981	0.00106412	0.966086	0.0201009	0.0015643	0.0202377	0.00164844	0.438831
A_24_P359145	SMYD4	0.000106241	5.34643e-07	0.00955792	0.999868	0.548335	0.12161	0.723526	0.935887	0.847595	0.000443046	0.313645	0.115019	0.0845342	0.0845342	0.714392	0.560029	0.00228037	0.851518	0.000443046	0.000402383
A_23_P15654	TRAF4	0.000359764	0.00106246	0.0683433	0.999868	0.653008	0.0332322	0.0718509	0.0718509	0.000743687	0.000254784	0.73511	0.73511	0.301763	0.156291	0.929827	0.156291	0.0770601	0.156291	0.08506	0.73511
A_23_P115137	HBXIP	1.88241e-10	1.92432e-14	0.0926381	0.999868	0.7283	0.00438096	4.83161e-05	0.00289066	3.43328e-08	4.62353e-10	0.233492	0.875721	0.00761767	0.000803988	0.280989	0.145857	0.0207389	0.0106245	0.00110362	0.427911
A_24_P59278	DSTYK	9.29611e-19	0.629414	0.12819	0.999868	0.826139	1.40349e-05	1.04366e-09	0.0667505	0.0580039	2.81745e-16	0.0893271	0.0107667	0.0141283	5.14154e-05	1.95733e-05	3.96723e-05	0.0141283	0.902031	8.21193e-11	2.34202e-10
A_23_P118451	STARD3	5.38379e-08	4.02905e-11	0.192171	0.999868	0.790896	0.0150605	0.00118675	0.936364	0.270598	1.27228e-06	0.427632	0.0150605	0.19317	0.0150605	0.00125712	0.0341737	0.0948577	0.284355	1.27228e-06	0.000261327
A_23_P145935	EPHB6	1.70117e-05	1.85764e-12	0.241509	0.999868	0.835425	0.642062	0.418008	0.275415	0.000730998	0.672243	0.671086	0.104082	9.67709e-05	0.432092	0.035765	1.57597e-05	0.255512	0.035765	0.433643	0.00337681
A_23_P26336	ZC3H7A	1.26873e-30	0.000264099	0.000649878	0.999868	0.913727	1.02307e-05	3.51268e-09	0.128316	1.27089e-08	4.76564e-29	0.128625	0.0046553	0.176262	5.57999e-13	1.02307e-05	0.868153	4.04587e-09	2.97723e-05	5.62341e-23	4.04587e-09
A_23_P136347	EPS8	6.96553e-08	9.78782e-31	0.249544	0.999868	0.0089362	0.0118049	2.30859e-08	0.00330865	0.11272	0.000120065	0.00330865	0.629573	0.381569	0.147133	0.0118049	0.000151133	0.147133	0.201439	0.29379	0.0238481
A_24_P92722	A_24_P92722	2.58762e-19	4.49878e-10	0.792683	0.999868	0.81088	1.86063e-05	9.41555e-09	9.2921e-08	3.06861e-12	3.50755e-20	0.160123	0.285128	0.00555475	2.57711e-07	0.692251	0.160123	0.000138352	0.0874855	3.51905e-05	0.0212849
A_24_P355816	DRAM1	1.01951e-07	1.69972e-06	0.00803032	0.999868	0.779002	0.135407	0.00765499	0.771871	0.00269002	8.54249e-07	0.22463	0.216248	0.116862	0.000594607	0.0158005	0.657593	0.0158005	0.00570062	1.76643e-06	0.0615086
A_24_P692198	GOT2	3.26334e-07	0.044093	0.137016	0.999868	0.962409	0.165383	0.0208842	0.67987	0.649583	3.50406e-05	0.38651	0.0643508	0.0643508	0.00690503	0.00652733	0.00652733	0.0643508	0.912133	5.32856e-06	5.32856e-06
A_24_P496034	A_24_P496034	3.01967e-14	0.0252566	0.0472212	0.999868	0.835394	6.64963e-06	6.34825e-07	0.012582	3.09193e-06	4.73068e-15	0.710358	0.040061	0.811879	0.000575804	0.0125376	0.811879	0.00224156	0.0240184	6.70579e-08	0.00147861
A_32_P138666	A_32_P138666	0.00113848	1.01132e-09	0.0312621	0.999868	0.84737	0.886219	0.232046	0.471005	0.529151	0.0251896	0.271017	0.416844	0.472552	0.0289213	0.0315774	0.0495051	0.341887	0.886219	0.00289229	0.00362705
A_23_P23443	EFHD2	9.96963e-40	8.60463e-09	0.284849	0.999868	0.990504	5.3014e-05	2.27705e-08	0.00060957	0.319749	1.19841e-22	0.118097	2.43288e-13	0.00233399	9.90089e-10	7.64685e-19	4.9479e-06	2.75714e-06	1.48456e-05	4.5033e-37	7.64685e-19
A_32_P123629	TTC39C	8.21573e-23	3.19886e-52	0.00392428	0.999868	0.674528	0.000513658	3.325e-09	0.36593	0.000324445	2.62949e-20	0.0138544	0.0101331	0.849791	2.39604e-09	4.59931e-07	0.0234989	0.000228561	0.00687971	2.37809e-17	6.8492e-09
A_23_P431505	XKR6	3.93735e-06	4.72949e-05	0.127161	0.999868	0.928752	0.42413	0.256226	0.276255	0.000530313	3.94015e-05	0.795574	0.80964	0.00712894	0.000988125	0.931903	0.0160316	0.00218279	0.015452	0.00218279	0.563532
A_23_P98884	RNF41	0.00125122	4.08876e-06	0.000442243	0.999868	0.743264	0.744659	0.226975	0.146644	0.536924	0.0926248	0.146644	0.226975	0.685908	0.0610366	0.00838367	0.0810849	0.556105	0.433555	0.00174315	0.0232605
A_24_P911017	NCOR1	0.253954	0.0557062	0.238042	0.999868	0.627433	0.685425	0.287594	0.685425	0.685425	0.920978	0.637839	0.920978	0.920978	0.777345	0.655091	0.655091	0.287594	0.921771	0.685425	0.685425
A_23_P14302	C14orf139	1.25891e-42	4.56596e-09	0.939478	0.999868	0.971035	3.76711e-12	9.43734e-19	0.00163063	1.53507e-11	5.12509e-41	0.0475563	9.89151e-05	0.87758	2.32019e-13	3.73387e-09	0.0371867	2.15898e-08	0.000201875	1.90875e-27	1.88675e-13
A_23_P120860	NIPSNAP1	1.82026e-12	1.82183e-26	0.067151	0.999868	0.959444	0.00105568	8.77272e-05	0.614496	0.112097	6.69564e-11	0.511385	0.00514969	0.106726	0.000795645	0.000558012	0.0196811	0.00526429	0.263885	7.13431e-10	7.67062e-07
A_24_P30141	C10orf4	0.0107251	0.00894467	0.381817	0.999868	0.823383	0.278488	0.0236684	0.452321	0.0404305	0.0404305	0.190924	0.771917	0.278488	0.278488	0.106477	0.771917	0.771917	0.190924	0.190924	0.948566
A_24_P224998	ENST00000392994	3.5054e-14	3.74763e-06	0.0596268	0.999868	0.494717	0.506661	0.0101084	0.587106	0.000991463	4.06689e-11	0.0644931	0.259369	0.00756568	2.4318e-09	0.00211039	0.412874	3.83696e-05	0.00013896	1.85283e-12	0.00126998
A_24_P522976	AL049991	0.000693572	0.0800696	0.0430161	0.999868	0.686001	0.3176	0.905407	0.483674	0.0343603	0.00172123	0.3176	0.668361	0.3176	0.0364943	0.518551	0.035331	0.00172123	0.16767	0.0170175	0.332776
A_23_P86748	AF119906	1.7433e-06	0.0127516	0.933144	0.999868	0.752505	0.0357675	0.0789993	0.16818	0.151961	0.000624642	0.692292	0.419747	0.000514297	0.16818	0.643376	0.00099819	0.0949772	0.00564927	0.0357675	1.25879e-06
A_23_P357780	FDX1	4.22513e-14	0.00461067	0.239244	0.999868	0.708891	0.00137541	6.49252e-06	0.0002296	8.88495e-08	2.5191e-15	0.207016	0.595953	0.0234599	1.77032e-06	0.420962	0.322315	0.000283995	0.0778492	1.25552e-05	0.0116789
A_23_P218295	VPS4A	0.000779616	0.0319695	0.641722	0.999868	0.79914	0.347376	0.0504291	0.517922	0.754706	0.0195085	0.362437	0.0950468	0.225693	0.195775	0.0109196	0.0275276	0.666538	0.666538	0.0048734	0.0109196
A_23_P41255	G3BP2	2.78713e-08	1.19237e-06	0.00424857	0.999868	0.782099	0.0142751	7.74737e-05	0.567479	0.686768	0.0041763	0.139733	0.00186186	0.0041763	0.686768	6.12623e-06	1.73795e-05	0.350607	0.785529	0.000485792	0.00135607
A_24_P251221	PPP2R5A	9.80405e-13	4.01843e-15	0.239476	0.999868	0.82989	0.0268047	0.00103784	0.0425968	7.19303e-07	1.28595e-12	0.290156	0.792776	0.00723584	7.19303e-07	0.196799	0.0814857	7.54545e-05	0.00345599	3.30921e-07	0.0283138
A_23_P376060	IKZF3	1.08277e-07	0.00640285	0.801896	0.999868	0.798382	0.0103611	2.87067e-05	0.492966	0.0103611	2.61832e-06	0.128494	0.0484793	0.943209	0.0306558	0.000480284	0.142154	0.464445	0.0478736	2.87067e-05	0.0351102
A_23_P72850	MFSD5	4.36967e-22	0.0497487	0.790605	0.999868	0.721966	0.000141283	2.17161e-07	0.00405131	0.122371	1.54387e-05	0.210977	3.16737e-11	7.91798e-08	0.544909	3.53534e-15	2.75821e-11	0.491573	0.235471	2.13824e-12	5.3446e-09
A_23_P162525	UTP20	1.94856e-07	7.40785e-17	0.659262	0.999868	0.670866	0.0140102	0.00488844	0.421498	0.0640552	0.295577	0.731262	0.00136106	1.3993e-05	0.166744	0.000387534	3.8154e-06	0.086222	0.249847	0.0804018	0.0042193
A_23_P111228	COQ3	3.08807e-07	0.00314702	0.21823	0.999868	0.76768	0.446353	0.232103	0.360092	0.0137911	3.01833e-07	0.676057	0.847572	0.132393	1.66177e-05	0.77677	0.263114	7.42682e-05	0.172867	2.51365e-05	0.012224
A_24_P943575	CHD6	2.61333e-16	1.06769e-05	0.00369651	0.999868	0.854777	0.000782815	0.000600013	0.045809	1.4674e-09	3.44919e-15	0.954189	0.164357	0.00502513	2.79263e-06	0.152861	0.00502513	2.79263e-06	3.40843e-05	1.77213e-09	0.0597989
A_23_P2683	RPAP3	1.67331e-13	0.00336225	0.169605	0.999868	0.761316	0.0149742	0.000225824	0.0520344	9.55779e-09	4.85834e-12	0.214301	0.580978	0.00071596	5.26064e-06	0.0815563	0.0286392	0.00056347	0.000125205	4.03021e-07	0.214301
A_24_P305960	LEMD2	0.000261178	1.63654e-08	0.502671	0.999868	0.572973	0.048048	0.032054	0.868129	0.0160919	0.00250426	0.868129	0.0350953	0.642182	0.266267	0.0234923	0.764914	0.346121	0.012556	0.00250426	0.61991
A_24_P456944	AK123446	3.71644e-07	0.0264174	0.103471	0.999868	0.575073	0.653017	0.52816	0.0114499	0.517276	0.00286476	0.888243	0.06043	0.871309	0.000330845	0.0835869	0.918479	0.00015011	0.10513	2.45665e-08	0.00015011
A_32_P820503	FTH1	2.57356e-09	3.46439e-05	0.618867	0.999868	0.747992	0.0757585	0.0189986	0.0154646	0.559908	0.000603388	0.584765	1.62781e-05	0.220179	0.0932347	1.16112e-06	0.0872742	0.220179	0.0030612	3.31478e-09	0.00468787
A_23_P14769	FES	5.65809e-08	3.77268e-13	0.818114	0.999868	0.886634	0.0105953	0.0724457	0.0609141	0.220885	0.0171842	0.474435	1.70527e-05	0.000164138	0.872644	0.000175343	0.00201927	0.541748	0.541748	2.64306e-05	0.000254608
A_24_P367752	NDST1	8.84426e-06	2.82754e-11	0.65631	0.999868	0.999995	0.702628	0.702628	0.0437205	0.0850799	8.90233e-05	0.48129	0.0234343	0.0437205	2.66339e-05	0.0850799	0.184788	0.000318798	0.702628	0.0614216	0.0399953
A_23_P97365	LRRC8D	6.45981e-16	0.0206586	0.11187	0.999868	0.40715	5.78453e-07	1.54613e-09	0.00555291	1.54613e-09	7.57339e-15	0.28594	0.0296743	0.269619	0.00307209	0.00113987	0.913372	0.048316	0.00113987	2.43459e-07	0.0640165
A_23_P48713	PTGR2	0.00022451	0.113502	0.285378	0.999868	0.986076	0.132063	0.125941	0.13893	0.115353	1.91535e-05	0.955103	0.955103	0.955103	0.00782825	0.955103	0.955103	0.00782825	0.955103	0.00782825	0.0126924
A_23_P66260	ZNF267	7.64144e-09	3.42362e-06	0.112944	0.999868	0.978088	0.0339707	0.00456694	0.00456694	1.45677e-08	1.2501e-06	0.463169	0.463169	0.000377312	0.00456694	0.985861	0.00404244	0.0310238	0.00404244	0.0310238	0.463169
A_23_P385826	ZBTB44	0.00446569	0.11149	0.0100088	0.999868	0.691669	0.746014	0.746014	0.746014	0.0483107	0.0476251	0.462613	0.988089	0.0812578	0.0812578	0.462613	0.0167602	0.0167602	0.0812578	0.0812578	0.970851
A_24_P912691	AK021616	2.85222e-05	0.00227211	0.367718	0.999868	0.820175	0.403907	0.173437	0.220243	0.00105792	0.000128823	0.658668	0.736486	0.0134393	0.00289806	0.872219	0.0443612	0.0101329	0.0354468	0.0082644	0.628347
A_23_P157452	POLR2K	2.13101e-05	0.000825492	0.409016	0.999868	0.83586	0.174549	0.0797103	0.000432607	3.16282e-05	0.0122612	0.662159	0.0347361	0.00652401	0.218921	0.0797103	0.0139627	0.370705	0.453912	0.370705	0.123089
A_24_P343929	OAS2	1.33945e-20	0.355805	0.839368	0.999868	0.979388	0.246325	0.510025	4.2597e-09	1.39876e-09	0.0249633	0.632336	3.47892e-12	1.70878e-12	0.000504076	3.36732e-11	1.16483e-11	0.00259856	0.759977	0.000504076	0.000240273
A_23_P39019	GADD45GIP1	0.000312424	6.64741e-06	0.00809364	0.999868	0.596875	0.291786	0.0163469	0.0011453	0.0163469	0.000830459	0.258716	0.0370153	0.258716	0.0198673	0.404834	0.945405	0.292706	0.428103	0.796948	0.314308
A_32_P157702	A_32_P157702	5.69059e-07	0.0588247	0.0837097	0.999868	0.749104	0.388262	0.613214	0.115546	0.00216882	3.21215e-06	0.643474	0.489542	0.0365733	0.000124809	0.276524	0.0103227	1.88415e-05	0.162541	0.00205103	0.115546
A_24_P221057	A_24_P221057	6.67262e-26	2.66888e-10	0.226522	0.999868	0.83466	2.55485e-05	1.02444e-09	5.82715e-06	3.16695e-12	3.03294e-27	0.0661982	0.738306	0.00330151	3.33457e-12	0.125389	0.248338	1.20822e-07	0.00830452	1.94521e-11	4.34157e-05
A_23_P344884	ATPGD1	0.000295164	4.09195e-13	0.484752	0.999868	0.768646	0.355603	0.319303	0.408849	0.471964	0.00745686	0.915633	0.0842438	0.088679	0.0842438	0.0842438	0.0842438	0.0854924	0.915633	0.000536557	0.000620991
A_32_P221641	A_32_P221641	0.000128592	3.40128e-06	0.431643	0.999868	0.40636	0.053484	0.00406092	0.00784551	0.000162222	0.335837	0.335837	0.49368	0.0739047	0.335837	0.720835	0.335837	0.053484	0.272413	0.0989619	0.00549189
A_23_P254079	STBD1	0.778829	0.363265	0.248842	0.999868	0.924229	0.912191	0.912191	0.943158	0.912191	0.912191	0.912191	0.912191	0.943158	0.943158	0.912191	0.912191	0.912191	0.912191	0.912191	0.943158
A_23_P77245	A_23_P77245	0.00464594	0.090718	0.0577283	0.999868	0.686926	0.335128	0.0722978	0.150895	0.00512097	0.0139742	0.335128	0.551777	0.0722978	0.14559	0.655463	0.332526	0.488249	0.172011	0.332526	0.655463
A_32_P50452	SMS	4.76939e-13	0.077175	0.558376	0.999868	0.482084	0.0275653	0.000148086	0.324957	0.110151	2.07846e-09	0.115744	0.00155801	0.529202	0.000144024	2.36413e-06	0.0326681	0.0196842	0.0123257	4.90733e-12	1.42484e-05
A_24_P36868	WDR26	9.68412e-17	0.00117896	0.371298	0.999868	0.588085	0.019597	0.00113098	0.244952	0.0106527	1.58374e-07	0.338036	0.000583697	1.22477e-06	0.00296729	9.18322e-06	7.91221e-09	0.0324128	0.150058	2.57714e-10	3.57099e-14
A_24_P780393	A_24_P780393	6.2691e-15	0.001897	0.917865	0.999868	0.673618	9.98345e-06	2.26157e-06	0.0069816	3.39759e-12	9.99709e-13	0.756339	0.0841728	0.0089194	0.00492209	0.0384727	0.019549	0.0089194	1.67472e-05	6.19923e-06	0.756339
A_23_P315872	ZFYVE20	0.257133	0.116931	0.792666	0.999868	0.920133	0.671242	0.751315	0.844309	0.671242	0.844309	0.850227	0.844309	0.282189	0.844309	0.844309	0.282189	0.844309	0.362641	0.844309	0.502828
A_23_P218619	MRPL30	1.12159e-06	0.00248555	0.557431	0.999868	0.56829	0.882744	0.0498994	0.57594	0.0677829	4.96229e-06	0.0388359	0.493625	0.0498994	4.17028e-06	0.174805	0.882744	0.0125901	0.226301	7.11354e-05	0.0123547
A_23_P159865	UPRT	5.99698e-10	0.0597488	0.00132482	0.999868	0.826487	2.47056e-05	9.26099e-05	0.0349854	1.03086e-05	3.2987e-10	0.680656	0.0358215	0.749909	0.0358215	0.0865338	0.494599	0.0139105	0.0230054	2.73858e-05	0.0707663
A_23_P134517	PURB	5.3923e-20	1.62254e-06	0.00747792	0.999868	0.882694	1.0691e-07	1.38056e-08	0.708018	4.33831e-05	1.42254e-15	0.708018	6.16103e-07	0.241622	0.00334136	8.43431e-08	0.125989	0.00869897	0.000176755	9.60519e-15	4.33831e-05
A_23_P171237	ACRC	3.37238e-16	2.08222e-15	0.0295004	0.999868	0.653008	0.184902	0.00562109	0.00605195	2.47723e-12	7.60984e-11	0.17664	0.17664	7.00502e-09	1.54769e-07	0.977859	7.56062e-06	7.89065e-05	7.56062e-06	7.89065e-05	0.616394
A_23_P80353	L3MBTL2	0.000248119	0.0221165	0.687956	0.999868	0.766416	0.0648588	0.0286404	0.609249	0.697806	0.00286872	0.697806	0.204639	0.0286404	0.227292	0.095521	0.0123374	0.388003	0.388003	0.0123374	0.00152377
A_32_P135634	A_32_P135634	1.04147e-07	6.06046e-08	0.178703	0.999868	0.921105	0.107374	0.0252038	0.0163729	0.000149601	3.53079e-08	0.509255	0.405009	0.0283501	0.000145748	0.818649	0.107374	0.00105153	0.161168	0.00214504	0.105859
A_24_P665504	LOC100133331	0.0201751	0.00998159	0.697615	0.999868	0.514904	0.0423959	0.135685	0.0423959	0.0713197	0.611069	0.56442	0.918584	0.828049	0.135685	0.536082	0.700536	0.489682	0.803309	0.135685	0.206765
A_32_P203939	A_32_P203939	1.89542e-12	1.46143e-05	0.173725	0.999868	0.835323	0.176026	0.238846	0.000213024	0.0140892	0.00510332	0.783966	4.19659e-07	0.000143948	0.162876	9.08758e-07	0.000254248	0.0979215	0.238846	1.91632e-10	2.92923e-07
A_23_P200186	PRPF38A	8.76353e-12	9.42827e-05	0.48861	0.999868	0.737887	0.000498703	6.63246e-09	0.000660789	0.00287318	9.37105e-12	0.0275644	0.849611	0.617846	0.000809868	0.0175712	0.00589313	0.23056	0.711779	0.000530065	0.000196236
A_24_P522631	TMEM201	0.00425255	0.00534116	0.00132482	0.999868	0.854777	0.0116735	0.00632282	0.00534864	0.0116735	0.00534864	0.939845	0.939845	0.996748	0.939845	0.939845	0.939845	0.939845	0.939845	0.996748	0.939845
A_32_P22338	PDCD6IP	2.05103e-11	0.223459	0.025168	0.999868	0.83146	0.0137683	5.39984e-06	0.563996	0.990857	5.39984e-06	0.0459969	0.00160833	0.0137683	0.0392409	2.93019e-07	5.39984e-06	0.932247	0.563996	2.93019e-07	5.39984e-06
A_32_P163996	A_32_P163996	4.73306e-13	0.000348548	0.238555	0.999868	0.860055	0.464723	0.236134	0.236134	0.000334327	1.27295e-08	0.627164	0.0553367	0.00485107	6.32606e-07	0.0174878	0.016716	3.16393e-06	1.69209e-06	7.73021e-12	0.0353464
A_23_P6307	U2AF1	3.90674e-23	0.0928123	0.860628	0.999868	0.95462	4.88935e-05	1.98491e-06	0.0822852	0.0254081	4.22609e-15	0.508193	9.88097e-09	0.0677162	7.70171e-05	1.36187e-10	0.0141439	0.000673759	8.57167e-05	4.84298e-21	1.41547e-08
A_23_P140668	IDH3A	4.95078e-05	0.0116104	0.0507921	0.999868	0.382267	0.017862	0.000670466	0.0583951	0.0195947	1.33133e-05	0.410672	0.54335	0.870098	0.0694923	0.145582	0.351988	0.351988	0.624671	0.0193663	0.0583951
A_24_P101722	LOC126170	4.68792e-13	0.00170021	0.11335	0.999868	0.697924	0.00309755	4.10187e-05	1.83195e-09	6.91679e-08	3.76618e-12	0.253044	0.00285844	0.014718	4.18971e-05	0.0575539	0.186272	0.00285844	0.553028	0.25509	0.111024
A_23_P99579	C14orf142	1.385e-07	0.000245816	0.610619	0.999868	0.710349	0.0914411	0.0160302	0.0254218	2.47596e-05	2.0272e-07	0.474849	0.564737	0.0103803	0.000432403	0.854866	0.0538326	0.00443038	0.0402441	0.00330682	0.352907
A_24_P933859	A_24_P933859	0.00212559	0.490931	0.0346411	0.999868	0.831993	0.774794	0.584894	0.36119	0.647734	0.0259473	0.465921	0.465921	0.774794	0.0145233	0.107359	0.36119	0.107359	0.584894	0.000905521	0.0092004
A_23_P320242	KIAA1324L	1.33815e-07	2.12711e-05	0.028065	0.999868	0.964357	0.00267998	4.3213e-06	0.102395	1.2268e-05	7.65418e-06	0.137017	0.188089	0.20519	0.167295	0.00363599	0.872923	0.921234	0.00924936	0.00574759	0.897686
A_32_P59277	A_32_P59277	1.76004e-05	0.0010524	0.0152665	0.999868	0.716973	0.0121397	0.00322124	0.163241	8.42426e-05	8.63428e-05	0.658484	0.270752	0.159122	0.170266	0.159122	0.270752	0.309244	0.0121397	0.0128743	0.89523
A_24_P913198	A_24_P913198	0.0614088	1.60092e-16	0.0114615	0.999868	0.559043	0.652738	0.748851	0.748851	0.242587	0.242587	0.849446	0.416505	0.126039	0.126039	0.489953	0.126039	0.126039	0.416505	0.416505	0.96375
A_24_P142141	ABHD2	5.26187e-06	8.5776e-09	0.755267	0.999868	0.691668	0.0102009	0.204642	0.155025	0.269515	0.0777555	0.209368	9.02188e-05	0.000374724	0.494367	0.00440912	0.0142156	0.585907	0.675307	0.00116428	0.00440912
A_23_P435444	PCDHGA7	1.60723e-35	6.14824e-11	0.497028	0.999868	0.950349	3.11412e-09	1.21986e-16	0.014968	1.64879e-09	6.22915e-33	0.0146197	0.000391328	0.824439	3.17139e-11	1.85663e-09	0.0249762	1.00564e-05	0.000213008	3.29106e-23	1.76837e-10
A_23_P85082	RHOXF1	0.21343	0.743766	0.0129697	0.999868	0.999995	0.628892	0.336362	0.871907	0.744214	0.336362	0.699436	0.527335	0.744214	0.649713	0.336362	0.527335	0.871907	0.699436	0.336362	0.527335
A_32_P136575	A_32_P136575	1.02022e-29	7.59787e-05	0.306361	0.999868	0.976452	1.94303e-11	1.50785e-13	0.0136452	0.0185576	4.5562e-25	0.557324	1.52041e-05	1.42514e-05	3.96393e-05	6.48051e-07	6.48051e-07	0.000386432	0.918214	2.9676e-16	2.9676e-16
A_23_P12965	FUT4	5.0069e-12	0.0276508	0.803897	0.999868	0.903346	0.0038276	2.01003e-05	0.723406	5.95135e-06	8.87773e-08	0.217212	0.0012554	0.124258	0.010659	5.3943e-06	0.723406	0.209006	1.69558e-06	2.15686e-08	0.369225
A_32_P223644	EDC3	4.77222e-05	0.0429791	0.642408	0.999868	0.851952	0.000992961	0.0160528	0.394412	0.00194997	0.000477078	0.367649	0.0160397	0.812199	0.73235	0.180219	0.454619	0.200292	0.0252902	0.00617321	0.605114
A_24_P75008	LOC346329	0.0268849	8.84794e-06	0.151204	0.999868	0.864263	0.15025	0.390678	0.15025	0.0101718	0.15025	0.530945	0.948795	0.345521	0.962597	0.477973	0.15025	0.530945	0.373582	0.948795	0.345521
A_24_P918436	CSNK1E	3.20059e-06	0.00459973	0.628393	0.999868	0.974018	0.0605003	0.0125376	0.684946	0.0354483	5.12753e-05	0.486356	0.0258823	0.748176	0.0258823	0.00328172	0.684946	0.122292	0.0148902	1.06157e-05	0.0504207
A_23_P24275	C10orf110	0.00204567	3.54039e-05	0.661784	0.999868	0.608914	0.136226	0.087849	0.145082	0.00211183	0.00211183	0.751795	0.905696	0.144882	0.136226	0.64402	0.244154	0.227219	0.136226	0.136226	0.923711
A_23_P203983	RHOF	1.3347e-17	5.37232e-05	0.0624976	0.999868	0.997383	0.00216396	0.00555177	0.266674	7.58381e-06	5.09885e-17	0.716659	0.0516331	0.148717	4.67733e-08	0.0935336	0.079256	5.31841e-09	0.000683652	1.19073e-13	7.3272e-05
A_23_P144369	NAP1L5	0.000157023	0.069903	0.503215	0.999868	0.95866	0.0532264	0.00313561	0.000537653	0.000400145	0.000537653	0.517207	0.22386	0.15163	0.22386	0.652568	0.517207	0.652568	0.812372	0.983192	0.812372
A_23_P39074	RRAS	1.59675e-29	0.00020735	0.0792229	0.999868	0.95756	3.14619e-05	1.85658e-06	0.0566434	0.00014041	1.76675e-29	0.606819	0.0273843	0.739022	5.20728e-14	0.00509368	0.422566	1.1852e-12	0.0566434	6.19517e-22	1.24984e-14
A_24_P359191	SLC6A6	1.01995e-08	7.22783e-09	0.0134948	0.999868	0.472587	0.00181549	0.000398079	0.0138599	2.79142e-05	1.10065e-09	0.684113	0.472513	0.284176	0.00311275	0.293268	0.442158	0.00879163	0.0722074	0.000337032	0.074478
A_23_P360179	NEURL4	1.98752e-15	2.50671e-08	0.523544	0.999868	0.548178	0.144489	0.0540557	0.129891	0.261465	3.03098e-11	0.659695	0.00194036	0.731195	2.24965e-07	0.000286015	0.460329	1.69104e-06	0.00613635	2.45201e-16	6.69835e-08
A_24_P714316	A_24_P714316	3.9735e-20	2.00371e-05	0.0664968	0.999868	0.98841	9.61851e-05	1.99242e-07	0.0597723	9.11278e-12	1.26987e-17	0.179965	0.0410556	0.00272613	1.05109e-06	0.000693249	0.0701995	0.000238566	5.18211e-07	8.39479e-12	0.0597723
A_32_P25204	PRKDC	0.0280902	0.0140735	0.988357	0.999868	0.653008	0.350717	0.350717	0.992366	0.590595	0.0166813	0.992366	0.350717	0.758714	0.205225	0.350717	0.758714	0.205225	0.590595	0.0166813	0.119668
A_32_P389619	KIAA1632	2.64555e-06	0.0962877	0.221688	0.999868	0.954656	0.0572555	3.0873e-05	0.0289771	3.0873e-05	3.0873e-05	0.0312047	0.809456	0.0289771	0.0289771	0.0633756	0.949273	0.949273	0.0572555	0.0572555	0.953974
A_23_P376172	C1orf64	8.6575e-32	0.000282287	0.451104	0.999868	0.948516	2.39376e-08	1.78551e-16	0.0188863	9.39553e-05	3.53773e-28	0.00630187	0.000973696	0.0950067	2.81389e-09	2.08461e-09	1.73057e-05	0.000762565	0.0950067	2.39282e-19	1.4098e-13
A_23_P57199	GGTLC1	4.68897e-08	4.17297e-05	0.225461	0.999868	0.298359	0.429535	0.0345259	0.0270746	0.0273288	0.0114312	0.257059	0.0021696	0.0022253	0.000795108	1.77091e-05	1.77091e-05	8.28351e-06	0.991094	0.74399	0.74399
A_23_P81880	CTDSP2	1.38805e-18	0.31115	0.00803032	0.999868	0.999995	0.00767647	0.00146422	0.00258377	0.3995	3.94192e-08	0.575939	1.65398e-08	0.000646249	0.00380315	5.50793e-10	6.68693e-05	0.0151283	0.0289739	9.74499e-17	5.50793e-10
A_32_P20240	SP3	1.56534e-10	0.000568256	0.0415031	0.999868	0.868956	0.045366	0.00975815	0.00471963	2.13494e-08	7.32148e-09	0.659221	0.491498	0.000374403	0.000136291	0.765896	0.00153537	0.00064835	0.00400546	0.00153537	0.765896
A_24_P75994	A_24_P75994	0.000208718	5.42808e-05	0.808814	0.999868	0.830534	0.953463	0.920769	0.594293	0.0634416	0.0010428	0.920769	0.594293	0.0634416	0.0010428	0.505769	0.0448757	0.0010428	0.232193	0.00923316	0.231393
A_24_P519638	AK096250	7.44148e-17	4.00813e-08	0.812276	0.999868	0.942994	0.0787245	0.035305	0.105089	3.56392e-10	5.67638e-13	0.785656	0.858365	4.80376e-06	3.09905e-08	0.693701	1.54084e-05	1.10353e-07	2.23552e-06	1.34191e-08	0.350964
A_23_P251505	NSUN5	9.23039e-17	7.64618e-20	0.333646	0.999868	0.851952	0.00206337	0.00381769	0.684756	0.348124	5.36693e-15	0.788784	0.00727686	0.0384542	1.48069e-06	0.0130193	0.0626916	3.50262e-07	0.615482	6.86062e-14	7.83392e-12
A_23_P11744	WASH1	3.93127e-22	4.41582e-09	0.893719	0.999868	0.665633	0.00147002	1.0034e-05	0.733133	0.0118599	9.49003e-19	0.252192	0.000460895	0.537144	6.97066e-09	2.24408e-06	0.072737	2.24408e-06	0.00460597	9.06697e-20	2.52687e-10
A_23_P8240	FAM50B	3.01068e-07	8.77008e-09	0.0495439	0.999868	0.81544	0.00346385	0.0179135	0.718465	0.212075	1.54128e-06	0.500474	0.00913281	0.0931934	0.0582557	0.0424384	0.301717	0.0112152	0.329878	4.40585e-06	0.000482156
A_23_P151975	RHCG	0.0571043	0.176082	0.00113096	0.999868	0.9816	0.560875	0.560875	0.521168	0.168866	0.821022	0.295868	0.241629	0.033325	0.521168	0.811778	0.295868	0.700072	0.454485	0.560875	0.217121
A_23_P141342	ARHGAP27	3.11825e-05	5.51798e-17	0.504693	0.999868	0.980773	0.112282	0.00680286	0.493277	0.855961	0.00609607	0.303664	0.0161601	0.155494	0.245056	0.000679933	0.00945105	0.855961	0.418367	0.000679933	0.00760579
A_23_P120941	ATF4	6.45613e-06	0.00176444	0.00745547	0.999868	0.555081	0.482703	0.0684949	0.00097864	0.000105591	0.00097864	0.277663	0.0111178	0.00097864	0.0073131	0.159433	0.0259566	0.113214	0.450931	0.808743	0.546726
A_23_P87049	SORL1	2.57528e-14	0.00109263	0.0421374	0.999868	0.899339	0.0168696	0.0131637	0.0168696	0.205493	1.45998e-06	0.901546	2.45259e-06	0.000312576	0.0131637	1.45998e-06	0.000183982	0.0154056	0.293431	2.00109e-12	2.47144e-09
A_24_P407645	SPN	0.000115547	3.17498e-05	0.110946	0.999868	0.466698	0.356625	0.436887	0.100814	0.0197569	0.661701	0.838058	0.00591491	0.00153317	0.636723	0.00808886	0.00153317	0.686487	0.608681	0.0300091	0.00591491
A_23_P36513	PRKAG1	0.000317652	0.00111794	0.810619	0.999868	0.603541	0.103634	0.0745923	0.205796	0.000575684	0.000575684	0.813483	0.725646	0.078041	0.078041	0.531536	0.103634	0.103634	0.0379731	0.0379731	0.996125
A_23_P436266	BC051879	1.78657e-05	1.9408e-06	0.00431188	0.999868	0.956847	0.771466	0.771466	0.771466	0.771466	0.000105809	0.99958	0.481285	0.99958	0.000418247	0.481285	0.99958	0.000418247	0.481285	1.00724e-05	0.000418247
A_32_P46191	ZNF727	3.58012e-14	0.0243153	0.0572708	0.999868	0.951158	0.0280933	0.00333037	0.000528335	2.51561e-11	2.51561e-11	0.546017	0.219656	6.65193e-06	6.67388e-06	0.549929	7.83821e-05	8.46994e-05	0.000753218	0.000813385	0.970131
A_23_P163047	WDR89	0.000485267	0.00427389	0.446381	0.999868	0.872003	0.243328	0.172643	0.00215099	0.00204996	0.428036	0.832778	0.0545275	0.0434338	0.82229	0.074901	0.0545275	0.702318	0.832778	0.0384193	0.0283325
A_23_P357360	SLC29A3	5.40497e-32	0.000743638	0.222526	0.999868	0.997967	1.18764e-07	6.04217e-14	0.0237905	5.41156e-06	4.85496e-30	0.0228512	0.00198986	0.470639	3.65674e-11	7.68696e-08	0.00337823	5.41156e-06	0.0174648	2.13274e-21	6.56919e-13
A_23_P53458	CORO1C	2.64525e-05	2.99886e-09	0.158087	0.999868	0.797422	0.32046	0.162505	0.0273812	0.0559498	0.751588	0.748454	0.000974229	0.0028852	0.198463	0.000361557	0.000896351	0.0997024	0.751588	0.0559498	0.0997024
A_23_P136013	A_23_P136013	2.20181e-13	0.0480792	0.0602044	0.999868	0.90052	0.0339126	0.0614378	0.00566718	8.27378e-09	2.42705e-11	0.757907	0.555821	0.00020466	3.29387e-06	0.387194	5.40741e-05	6.97809e-07	0.00191526	4.79187e-05	0.369316
A_23_P5325	ERCC3	1.46026e-16	0.0183676	0.44711	0.999868	0.484995	0.0156718	4.75165e-05	0.0983182	2.33101e-07	9.29613e-16	0.0983182	0.413194	0.00512785	8.27939e-09	0.01542	0.211372	2.59725e-05	0.000356467	7.21646e-11	0.00344016
A_23_P163481	BUB1B	1.27643e-08	0.0614033	0.729562	0.999868	0.871001	0.000856788	0.00115413	0.00599319	1.09039e-05	1.3831e-09	0.792228	0.493776	0.326117	0.00778463	0.631662	0.220909	0.00399053	0.0937395	0.000999794	0.124356
A_32_P206899	DNAH2	1.80063e-19	0.0585877	0.410533	0.999868	0.992154	0.000451156	4.88094e-09	0.0695475	2.00222e-05	8.28628e-19	0.0190294	0.0858448	0.395729	2.90429e-08	4.57264e-05	0.123796	0.000821017	0.0135612	6.74705e-13	2.8508e-06
A_23_P77797	OR4D2	2.5357e-36	5.13177e-10	0.256936	0.999868	0.992247	6.80133e-09	8.26077e-16	0.00615615	1.28647e-11	1.2546e-34	0.0195802	0.00192069	0.26101	1.15772e-12	4.61937e-08	0.236155	4.69233e-07	3.00351e-05	1.95132e-23	1.77774e-09
A_24_P241995	NDUFV3	0.480561	0.331676	0.0207152	0.999868	0.802478	0.910239	0.848692	0.848692	0.848692	0.892347	0.874839	0.848692	0.848692	0.903612	0.653316	0.910239	0.910239	0.653316	0.714139	0.903612
A_23_P363344	TPM1	2.62516e-49	0.125394	0.82581	0.999868	0.993526	2.47977e-11	4.31134e-17	0.000181227	2.96854e-10	1.27752e-49	0.0795634	0.00302277	0.738262	2.39137e-20	1.98994e-06	0.0411932	7.61312e-15	0.00883632	2.05973e-32	5.19575e-21
A_32_P49999	BE379139	1.80894e-28	5.02493e-10	0.558712	0.999868	0.999979	3.72129e-08	1.29377e-13	0.00115468	1.87085e-11	3.99198e-28	0.054447	0.0205496	0.183443	2.70604e-09	2.0761e-05	0.563321	2.7282e-05	0.000289092	4.79244e-16	4.17869e-06
A_24_P399680	C20orf108	1.78731e-91	1.40206e-06	0.525855	0.999868	0.88382	2.45705e-29	1.10572e-35	0.00300749	5.07253e-15	1.24576e-82	0.188659	4.21123e-18	0.000205345	4.20358e-26	2.7318e-23	5.22374e-07	1.09532e-21	5.02572e-07	6.43678e-68	1.72205e-41
A_23_P127128	DNAJC1	4.90525e-09	9.15615e-10	0.578738	0.999868	0.823383	0.00131426	7.11566e-06	0.00131426	0.000427345	2.77193e-10	0.248428	0.970888	0.72009	0.00185445	0.248428	0.468708	0.0651994	0.72009	0.00185445	0.00767257
A_24_P78590	ELF1	4.27676e-11	0.00801522	0.0289469	0.999868	0.856362	0.00969117	0.00969117	0.333722	3.54224e-06	6.00611e-10	0.997815	0.0903072	0.0386881	0.000202349	0.0903072	0.0386881	0.000202349	0.000202349	1.04387e-07	0.098278
A_23_P391344	RASGEF1A	2.23812e-16	1.19795e-09	0.186455	0.999868	0.972029	0.00047326	0.000519604	0.766204	5.70172e-05	7.55755e-15	0.916283	0.00141202	0.581192	1.07964e-05	0.001588	0.543799	6.76724e-06	0.000182278	4.51876e-14	0.000170694
A_24_P334361	DDX60	4.3074e-10	0.252954	0.0142376	0.999868	0.975362	0.00259751	0.00507248	0.519612	0.0108896	1.44068e-07	0.773685	0.000221247	0.660092	0.0195946	0.000432444	0.773685	0.00974769	0.00149221	2.34488e-09	0.00558993
A_23_P13914	DHX37	4.99747e-07	1.68924e-12	0.240555	0.999868	0.748636	0.00817956	0.00506564	0.248564	0.262959	0.190095	0.934336	0.000128579	0.000160754	0.248564	0.000128579	0.000128579	0.20306	0.951641	0.00964568	0.0115521
A_23_P6023	RAE1	1.83213e-15	5.81063e-09	0.133026	0.999868	0.962117	0.000205423	9.70022e-06	0.270297	0.00649259	5.03367e-15	0.467712	0.00830023	0.328557	2.46717e-05	0.000776688	0.105832	0.000295412	0.105832	9.5482e-12	3.66709e-07
A_32_P54503	LOC100134229	7.36141e-77	6.75777e-05	0.306962	0.999868	0.99212	1.35069e-17	5.68404e-23	0.0762302	3.24068e-13	5.50722e-70	0.184128	5.78679e-12	0.199414	1.87346e-28	1.90203e-16	0.0102788	1.13965e-23	2.28451e-08	2.68519e-61	3.90966e-33
A_24_P31583	LOC729991-MEF2B	1.30961e-16	5.7815e-10	0.706674	0.999868	0.699866	0.00016646	2.33687e-08	0.0102948	8.49374e-09	2.46994e-16	0.0793822	0.202072	0.0403338	5.01448e-06	0.00307933	0.710541	0.00334264	0.00127281	8.49374e-09	0.010605
A_24_P342572	KIAA2013	1.43712e-05	8.94617e-10	0.360134	0.999868	0.811585	0.321585	0.321585	0.313488	0.0111757	0.127339	0.9803	0.0357266	0.000305406	0.515887	0.0357266	0.000305406	0.515887	0.157418	0.00837206	5.67928e-05
A_24_P303127	GAPT	6.67268e-05	6.33726e-08	0.051067	0.999868	0.775504	0.45022	0.0221563	0.476281	0.00349916	0.000555903	0.151744	0.921001	0.0221563	0.00449201	0.151744	0.420075	0.151744	0.02045	0.00409327	0.553326
A_23_P256297	RRP1B	1.82044e-05	5.74064e-19	0.726211	0.999868	0.89687	0.00618161	0.000969535	0.159841	0.990657	0.000969535	0.568781	0.20828	0.00618161	0.568781	0.0649373	0.000969535	0.990657	0.155476	0.0680612	0.000969535
A_23_P17911	NFAM1	0.00386618	1.8493e-15	0.520239	0.999868	0.6679	0.620194	0.376675	0.010779	0.0283506	0.0832466	0.644383	0.0283506	0.0686146	0.239043	0.0686146	0.157449	0.413726	0.647464	0.376675	0.577571
A_32_P138004	FAM45A	1.08404e-12	4.41335e-08	0.00155471	0.999868	0.868162	0.00491866	0.00072555	0.015309	7.75671e-10	5.74947e-11	0.632378	0.675316	0.000595724	0.000122981	0.395952	0.00300957	0.000595724	0.000152748	2.45027e-05	0.632378
A_23_P46844	TRIM8	5.96033e-13	0.010783	0.63507	0.999868	0.95254	0.164519	0.0576513	0.000736632	0.00927063	0.00473806	0.618287	1.32588e-06	4.69017e-05	0.166446	8.44209e-08	4.51903e-06	0.349432	0.474962	1.55148e-09	8.44209e-08
A_24_P196859	AF118067	5.39905e-06	0.0844824	0.754185	0.999868	0.851035	0.932212	0.959655	0.245781	0.245781	0.00107359	0.959655	0.199505	0.199505	0.00212916	0.199505	0.199505	0.00145031	0.959655	4.96072e-06	4.96072e-06
A_24_P417007	POLR2F	1.98937e-30	1.03488e-08	0.124841	0.999868	0.997708	4.59982e-07	2.04719e-12	0.0145091	3.41522e-10	2.28277e-29	0.0418493	0.00887364	0.182088	2.47182e-11	2.36183e-06	0.495041	1.23351e-06	7.77332e-05	6.20763e-20	9.42295e-08
A_24_P367360	A_24_P367360	5.69781e-22	2.26348e-08	0.883206	0.999868	0.845063	0.0132845	3.47804e-05	0.00704981	5.33956e-09	1.09764e-21	0.092816	0.814388	0.00069089	3.85134e-13	0.138608	0.0730094	6.28455e-09	0.00138455	1.09157e-12	9.97307e-05
A_32_P56249	LOC100131733	4.02263e-08	2.80603e-15	0.333382	0.999868	0.996211	0.00245466	0.000189907	0.0975592	0.00239408	8.30072e-09	0.53009	0.159779	0.915571	0.00703965	0.0374785	0.570862	0.0374785	0.146014	5.83716e-05	0.00940442
A_24_P170025	A_24_P170025	0.000157509	1.36885e-05	0.115266	0.999868	0.949347	0.103833	0.0334527	0.228826	0.0499143	1.78493e-05	0.687382	0.758136	0.758136	0.0132623	0.444831	0.832843	0.0347806	0.570508	0.00435202	0.0334527
A_23_P430785	FRS2	0.00948799	0.071024	0.00925261	0.999868	0.999995	0.0356953	0.0307418	0.351612	0.0436899	0.0105445	0.888933	0.351612	0.888933	0.619141	0.347444	0.888933	0.670815	0.407739	0.122259	0.570182
A_23_P257014	RGS19	5.86268e-07	6.66871e-13	0.0894173	0.999868	0.854777	0.0170896	0.000692025	0.9794	0.9794	0.000191467	0.400599	0.0170896	0.0212999	0.145606	0.000692025	0.000978811	0.646308	0.9794	0.000191467	0.000237241
A_24_P911872	AGTPBP1	1.22009e-05	0.000842682	0.0928011	0.999868	0.995944	0.687272	0.155006	0.106633	0.0446139	0.00908779	0.278235	0.0524167	0.091486	0.0249141	0.00239707	0.493978	0.190158	0.000221385	2.07458e-05	0.535719
A_24_P855152	CR616033	4.53328e-07	0.000660187	0.0926363	0.999868	0.779002	0.144329	0.00215294	0.543575	0.104413	4.148e-05	0.104413	0.0425342	0.795086	0.00867388	0.000199702	0.157231	0.248641	0.0257568	3.17557e-06	0.0177929
A_23_P111343	BCLAF1	1.10639e-18	0.0114967	0.128601	0.999868	0.588085	0.000585826	8.42514e-07	0.118634	0.116091	3.15549e-11	0.148304	5.99504e-07	0.060986	0.00102596	1.42376e-10	0.00108119	0.0501236	0.00200702	6.43198e-16	4.12424e-07
A_23_P7882	SLC22A23	1.47224e-05	4.75204e-16	0.354305	0.999868	0.831307	0.306373	0.0705055	0.574112	0.254887	7.74567e-06	0.539597	0.574112	0.859636	0.000909041	0.247241	0.574112	0.00915421	0.539597	6.62959e-05	0.00157068
A_23_P156445	DDX43	3.65243e-16	0.132872	0.272845	0.999868	0.74561	0.000590816	0.00179198	0.090081	1.405e-09	1.7209e-14	0.698019	0.0783061	0.00795195	1.08156e-05	0.132987	0.00228485	1.97562e-06	1.03157e-05	1.0785e-09	0.0844696
A_23_P18887	MCCC2	6.85117e-08	2.92819e-05	0.608934	0.999868	0.999995	0.0509888	0.00218235	0.07934	0.00161363	7.40801e-09	0.289164	0.818292	0.222238	0.000192677	0.222238	0.818292	0.00565467	0.169402	9.87245e-05	0.0123116
A_23_P70328	CENPQ	8.06956e-09	0.00935595	0.39065	0.999868	0.826917	0.0903469	0.0134951	0.00064626	2.21065e-07	4.32795e-07	0.412339	0.07749	0.000422006	0.00064626	0.311421	0.00427828	0.00794261	0.0691723	0.0903469	0.829398
A_32_P95176	AK127378	8.07216e-09	0.320682	0.16134	0.999868	0.999995	0.028986	0.196366	0.182204	0.510569	5.66118e-06	0.342929	0.000353488	0.123202	0.0198123	0.00856512	0.497655	0.000803027	0.0543857	2.71191e-09	0.000102978
A_23_P4425	FLII	3.06726e-09	0.0961716	0.699727	0.999868	0.97973	0.00271851	0.00122575	0.155782	0.660004	0.0023272	0.906762	1.02502e-05	0.000472724	0.906762	6.3197e-06	0.00021325	0.906762	0.449725	1.02502e-05	0.000433107
A_24_P393864	PHTF1	2.94511e-15	6.72855e-06	0.0934389	0.999868	0.904142	0.0266759	9.57283e-05	0.427288	8.19128e-09	1.13323e-11	0.103668	0.130126	0.000381839	2.36215e-06	0.00146235	0.0488971	0.00146235	4.66674e-07	8.21448e-10	0.237672
A_23_P34546	SDCCAG8	1.99788e-13	3.68761e-06	0.764268	0.999868	0.989917	0.000644345	2.79621e-06	0.0320056	9.90612e-11	9.90612e-11	0.196629	0.194089	0.00218267	0.00160376	0.0107341	0.059038	0.0469591	1.31266e-05	9.21068e-06	0.889692
A_23_P99172	CCDC77	4.59586e-16	2.98717e-05	0.017555	0.999868	0.687056	0.000612966	2.68377e-05	0.0135559	8.3815e-11	9.09946e-15	0.414891	0.324271	0.00142723	8.85317e-06	0.0785102	0.0135559	0.000140852	3.51614e-05	5.46663e-08	0.182022
A_23_P393697	MGC27345	3.01007e-07	3.30242e-10	0.177589	0.999868	0.82067	0.26644	0.0336299	0.00982953	7.24001e-07	9.87757e-05	0.26644	0.13819	9.87757e-05	0.00567784	0.5815	0.00456603	0.0726459	0.0161514	0.193845	0.26644
A_32_P192853	A_32_P192853	1.54476e-08	0.00684996	0.110609	0.999868	0.886206	0.685554	0.15735	0.889198	0.088378	1.02142e-07	0.358322	0.719261	0.196024	8.79774e-07	0.186107	0.719261	9.48127e-05	0.104523	1.02142e-07	0.000616738
A_24_P323298	A_24_P323298	3.89102e-08	3.73986e-06	0.185991	0.999868	0.986218	0.0433854	0.00106991	0.551672	0.20388	1.68339e-07	0.230066	0.135358	0.443102	0.00127824	0.00590584	0.0543197	0.0433854	0.443102	1.80456e-06	9.74532e-05
A_24_P71700	ZBTB47	1.75242e-05	2.45207e-16	0.310412	0.999868	0.940225	0.594585	0.841326	0.000180121	0.278534	0.594529	0.692716	2.90223e-05	0.0930838	0.292786	9.10948e-05	0.208807	0.536626	0.0240212	0.0029464	0.594529
A_23_P83751	C11orf63	2.22491e-11	0.00271635	0.35148	0.999868	0.0737654	0.061722	1.46718e-05	0.0248353	1.19729e-05	4.32323e-11	0.0156344	0.69128	0.0137453	1.7746e-06	0.0362618	0.83718	0.0156344	0.0268471	1.04027e-05	0.0248353
CPID_180	RORA	1.05801e-15	2.56973e-05	0.0958456	0.999868	0.866196	0.0226256	0.000871254	0.000120272	2.53168e-12	1.15379e-12	0.338736	0.125794	2.02617e-06	8.36759e-07	0.579443	0.000120272	5.3881e-05	0.000882745	0.000451098	0.803488
A_23_P354027	KCTD11	7.92166e-06	0.6643	0.520613	0.999868	0.887994	0.0424895	0.0445476	2.45085e-05	0.000926581	5.62781e-05	0.914061	0.038619	0.201179	0.0445476	0.0321995	0.173761	0.0424895	0.389587	0.87785	0.510705
A_24_P920730	GDPD1	1.04355e-09	0.120069	0.104433	0.999868	0.704981	0.35805	0.0101298	0.0891473	2.46695e-05	1.25457e-08	0.0891473	0.382482	0.000879231	1.36924e-06	0.35805	0.0891473	0.00111568	0.0101862	4.1072e-05	0.128517
A_23_P17130	C2orf88	1.0645e-50	7.22748e-05	0.797773	0.999868	0.972114	1.60377e-11	6.51644e-17	0.104212	0.000196855	1.23326e-44	0.092557	2.0135e-07	0.00284709	1.17254e-16	6.37056e-12	3.03963e-06	8.20738e-12	0.0305192	1.14613e-37	2.09945e-27
A_23_P140154	C14orf109	9.40613e-12	4.18636e-06	0.0321296	0.999868	0.875473	0.00583376	0.000325154	0.0150043	4.52408e-10	1.62379e-09	0.438677	0.745368	0.000325154	0.000805073	0.252266	0.00444783	0.00903778	0.000114345	0.000297498	0.784582
A_24_P342020	AK097166	1.28527e-13	8.87537e-06	0.102859	0.999868	0.999995	3.53554e-05	0.00274782	2.61908e-05	4.17782e-09	7.43013e-14	0.202188	0.920564	0.0801722	0.0006043	0.179738	0.00221744	3.28099e-06	0.0900488	0.000718329	0.101558
A_24_P259799	SCNM1	5.6358e-10	0.0336566	0.126122	0.999868	0.782364	0.049419	0.049419	0.925237	0.75819	7.95342e-09	0.990372	0.0586796	0.113309	0.000157713	0.0586796	0.113309	0.000157713	0.841391	9.79545e-09	7.89524e-08
A_23_P4007	FXR2	0.00340697	0.00480484	0.87718	0.999868	0.87375	0.486833	0.241714	0.0926589	0.594114	0.594114	0.594114	0.0131381	0.237394	0.736484	0.00259592	0.0866724	0.486833	0.286628	0.0299678	0.31644
A_23_P127627	DGKZ	9.9843e-27	2.09871e-07	0.00629665	0.999868	0.999995	1.99948e-06	6.87366e-10	0.00996925	3.34057e-08	3.63049e-27	0.157973	0.0307761	0.403284	1.31964e-10	0.000290838	0.565127	1.95345e-07	0.00289322	1.74311e-17	2.51395e-08
A_24_P36457	STX16	6.84247e-11	0.023316	0.0901913	0.999868	0.999387	0.210753	0.00796724	0.641558	1.50312e-06	8.9907e-08	0.193627	0.415418	0.000376411	1.98738e-05	0.0248007	0.0248007	0.00361231	1.04961e-05	5.18482e-07	0.492296
CPID_119	NFKB2	8.23708e-26	2.06848e-07	0.176513	0.999868	0.428063	3.64106e-05	1.41397e-07	0.566165	0.055253	3.65718e-22	0.260853	0.000334893	0.0346844	5.12752e-09	1.95343e-06	0.000999682	1.26051e-06	0.169388	1.87953e-20	3.95349e-15
A_23_P132468	SLC4A7	1.51455e-14	2.1666e-11	0.0565366	0.999868	0.900874	0.000268339	1.13558e-06	0.0655948	4.35725e-10	3.58225e-12	0.236194	0.0676026	0.00845344	0.000583573	0.00284119	0.118171	0.0190626	8.50636e-06	1.88998e-07	0.394408
A_32_P55979	A_32_P55979	0.00253078	0.0144384	0.360903	0.999868	0.677131	0.23593	0.027504	0.447573	0.361934	0.112529	0.361934	0.0459672	0.731918	0.660687	0.00258369	0.23593	0.556626	0.098222	0.0227515	0.507146
A_24_P361896	MT2A	6.17475e-16	0.00784189	0.883219	0.999868	0.990231	0.291574	0.111579	1.68156e-12	4.10668e-08	1.0078e-05	0.571365	1.67088e-09	1.0078e-05	0.000818469	1.97763e-08	7.56415e-05	0.00438414	0.111579	0.00763946	0.291574
A_32_P62571	RBM8A	3.74019e-06	0.0730437	0.985387	0.999868	0.893488	0.0226332	0.130981	0.364393	0.448496	1.7997e-06	0.504731	0.242912	0.180578	0.0166619	0.52097	0.448496	0.00140065	0.818213	0.000137349	0.000101534
A_23_P74778	C1orf54	8.71547e-11	1.48988e-05	0.0917921	0.999868	0.753002	0.00643665	1.36349e-05	0.00521881	5.30976e-07	5.86761e-11	0.118758	0.919842	0.0206168	0.000139069	0.12271	0.42591	0.0206168	0.0239771	0.000159351	0.12271
A_23_P25019	PRIM1	1.36879e-08	3.93166e-06	0.635591	0.999868	0.929982	0.00646351	0.00122835	6.5791e-05	1.78357e-07	4.59824e-08	0.627822	0.22962	0.0170394	0.00646351	0.471649	0.0521977	0.0210888	0.22962	0.129366	0.698945
A_32_P190461	AK125099	0.00573355	0.00872486	0.854529	0.999868	0.238723	0.182782	0.309858	0.0253774	0.00488559	0.309858	0.702215	0.309858	0.171194	0.702215	0.182782	0.0782999	0.970667	0.592461	0.191012	0.0782999
A_23_P214950	PERP	5.97806e-10	0.000536256	0.014769	0.999868	0.953603	0.0162409	0.000471503	0.231264	5.51157e-05	1.24927e-09	0.276261	0.218244	0.0929381	0.000242291	0.0203499	0.465211	0.00690602	0.00392958	8.25472e-07	0.0445435
A_24_P355772	CDC2L1	1.52543e-07	0.544659	0.851358	0.999868	0.298387	0.745757	0.994965	0.0840826	1.09713e-05	0.723991	0.745757	0.0342211	2.41603e-06	0.922375	0.0840826	1.09713e-05	0.723991	0.0161109	0.0271147	2.41603e-06
A_32_P31206	A_32_P31206	6.64037e-14	0.0304091	0.0235839	0.999868	0.998187	0.145377	0.0139362	0.46192	1.08474e-08	1.15018e-09	0.393413	0.46192	1.66942e-05	1.88298e-06	0.096484	0.0006298	9.77563e-05	4.03697e-07	3.56027e-08	0.611769
A_32_P233250	BX111520	1.03563e-10	3.22562e-09	0.101655	0.999868	0.247253	0.190893	0.21051	0.98145	0.000328604	5.5687e-09	0.933355	0.190893	0.029206	7.95928e-06	0.21051	0.0222156	3.73118e-06	0.000328604	5.5687e-09	0.029206
A_23_P60517	FXN	0.0509117	4.68454e-17	0.00939296	0.999868	0.229546	0.22955	0.290563	0.83562	0.796742	0.169205	0.83562	0.157886	0.157886	0.83562	0.169205	0.157886	0.83562	0.83562	0.157886	0.157886
A_23_P50137	MEX3C	8.40847e-12	0.0401871	0.000751068	0.999868	0.747069	0.00524642	0.00330788	0.01281	4.21132e-09	2.06451e-10	0.893827	0.789214	0.0015274	0.000255528	0.73257	0.00183329	0.000287668	0.000495714	7.81989e-05	0.671822
A_23_P91015	SMYD5	0.0241624	9.9599e-21	0.311231	0.999868	0.784906	0.884979	0.671024	0.671024	0.084886	0.168527	0.671024	0.671024	0.084886	0.169903	0.427724	0.168527	0.364368	0.0541034	0.084886	0.671024
A_23_P211680	MLC1	1.84603e-07	1.8442e-23	0.546774	0.999868	0.831257	0.00116233	0.00173036	0.893016	0.893016	0.000714317	0.893016	0.000507924	0.000574312	0.893016	0.000574312	0.000714317	0.893016	0.893016	0.000507924	0.000507924
A_24_P687131	LOC285033	1.60936e-05	2.49946e-05	0.559098	0.999868	0.84737	0.0211366	0.00364219	0.37701	0.629414	0.0198234	0.612968	0.0012693	0.0738747	0.906426	0.000174183	0.0198234	0.629414	0.159098	0.0012693	0.0680458
A_23_P5761	NFE2L2	7.63107e-17	4.85068e-05	0.000840384	0.999868	0.797422	0.00907471	0.000314043	0.174481	3.62626e-09	1.02873e-14	0.321562	0.186642	0.000935206	1.53439e-07	0.0244079	0.0158714	1.02184e-05	4.62562e-06	9.01835e-11	0.0508439
A_24_P916496	PRKCA	3.47705e-14	1.0354e-18	0.00496837	0.999868	0.360203	0.00105241	1.67811e-05	0.277016	9.67702e-06	2.20098e-13	0.296232	0.0277876	0.221049	3.00443e-05	0.00105241	0.770049	0.00105241	0.000701133	2.49783e-10	0.00332689
A_23_P152322	COQ7	1.37206e-07	0.000296067	0.720648	0.999868	0.451832	0.00668804	7.30792e-05	0.575617	0.00148628	5.0522e-06	0.259109	0.0309096	0.603531	0.0477283	0.000717749	0.509267	0.440963	0.00832886	4.48094e-05	0.147105
A_32_P228455	A_32_P228455	3.0339e-16	5.78277e-12	0.751039	0.999868	0.999995	0.101628	0.00244586	0.106345	0.00117317	6.07895e-11	2.85478e-06	0.00108683	1.31364e-06	4.33995e-16	0.154049	0.748197	0.000218397	0.101628	6.58803e-07	0.000898859
A_24_P139861	TRIM62	0.00154948	0.147244	0.890491	0.999868	0.635695	0.258921	0.108202	0.952804	0.00946941	0.00946941	0.602888	0.234612	0.170155	0.171916	0.0989935	0.343411	0.350513	0.00946941	0.00946941	0.952804
A_23_P149012	KHDRBS1	5.35995e-28	8.09899e-19	0.0606903	0.999868	0.999995	0.00862637	4.70185e-06	0.317456	0.261959	2.8622e-21	0.0616427	0.000329944	0.133728	2.45962e-12	3.2153e-08	0.000719362	1.40464e-07	0.043145	6.5225e-25	6.87975e-17
A_32_P76576	AK026459	3.73303e-11	4.99109e-08	0.0353639	0.999868	0.734998	0.192561	0.0129628	0.604551	0.00119566	2.75536e-10	0.280915	0.379577	0.0539643	4.78787e-07	0.0480947	0.379577	8.53485e-05	0.00503605	2.97142e-09	0.00283608
A_24_P286190	TRIM7	0.309208	0.285449	0.0246739	0.999868	0.603541	0.985401	0.37291	0.439491	0.985401	0.985401	0.37291	0.37291	0.985401	0.985401	0.985401	0.37291	0.37291	0.37291	0.439491	0.985401
A_23_P43273	EXT1	0.00162079	2.92346e-15	0.720988	0.999868	0.151685	0.00762652	0.00762652	0.452161	0.204886	0.00762652	0.931402	0.0621487	0.147784	0.988542	0.0692504	0.171051	0.931402	0.742131	0.0621487	0.147784
A_23_P413180	MDM1	2.16235e-10	0.102297	0.00352588	0.999868	0.445908	0.0103225	0.00433469	0.131085	0.000118591	4.37833e-11	0.748915	0.299166	0.195263	6.79553e-05	0.195263	0.294609	0.000125688	0.0204775	5.06788e-07	0.00768076
A_24_P932418	AP2A2	1.20282e-06	6.01585e-08	0.930382	0.999868	0.647864	0.247095	0.128098	0.0931568	0.239724	0.00468772	0.644322	0.00500994	0.0247408	0.0823356	0.00135489	0.00657241	0.153708	0.600879	5.74346e-06	6.52101e-05
A_32_P65793	LOC100129122	1.04667e-29	0.00141801	0.132869	0.999868	0.999995	1.32498e-05	8.72365e-10	0.12976	1.90925e-13	1.2484e-25	0.0757599	0.00363169	0.00140426	7.5494e-11	2.5629e-06	0.12976	9.57486e-07	1.82483e-09	3.05121e-20	0.000714367
A_23_P127879	BET1L	0.178696	0.0011672	0.0818079	0.999868	0.899701	0.816693	0.320726	0.506839	0.518985	0.320726	0.445127	0.518985	0.600112	0.320726	0.741451	0.667581	0.741451	0.816693	0.594912	0.518985
A_24_P349274	OR4X2	2.41377e-22	0.000960488	0.121494	0.999868	0.997048	2.87424e-05	1.26658e-07	0.00376242	7.03977e-09	1.86112e-23	0.27618	0.209116	0.0924764	1.26872e-09	0.017639	0.488694	2.4379e-07	0.00318232	2.53994e-13	1.10621e-05
A_24_P71341	FMO5	0.043625	1.27791e-07	0.0123242	0.999868	0.998977	0.153692	0.17919	0.817373	0.125457	0.125457	0.817373	0.180287	0.817373	0.817373	0.260737	0.662189	0.817373	0.125457	0.160194	0.817373
A_23_P431381	C14orf80	2.12131e-10	9.70879e-09	0.474753	0.999868	0.844504	0.000181986	2.75026e-06	0.785757	0.853555	6.0522e-05	0.324887	0.000614127	0.000359975	0.785757	7.1368e-06	5.12321e-06	0.592164	0.853555	0.000181986	0.000133141
A_24_P85365	NDST2	0.0005072	0.744838	0.350964	0.999868	0.866196	0.129114	0.30625	0.231973	0.56331	0.021423	0.56331	0.00613731	0.30625	0.387855	0.0255199	0.56331	0.16568	0.0956994	0.000261286	0.0785245
A_24_P49800	A_24_P49800	2.55157e-17	0.167068	0.0472215	0.999868	0.938633	4.00504e-05	2.49662e-08	0.571695	0.599183	2.06633e-09	0.169036	2.48101e-06	0.000381762	0.048875	1.09878e-09	4.67274e-07	0.571695	0.317726	1.13804e-10	4.00211e-08
A_23_P136405	PDCD1	0.0688976	8.61863e-17	0.284441	0.999868	0.448826	0.871528	0.509346	0.431539	0.431539	0.446471	0.446471	0.431539	0.431539	0.431539	0.0929322	0.849512	0.871528	0.0929322	0.0929322	0.871528
A_23_P258002	CDKN2AIP	4.79123e-13	0.000576134	0.0115665	0.999868	0.746862	0.00906779	0.000561128	0.00390745	2.96764e-09	3.52199e-12	0.395237	0.747871	0.000575577	9.13467e-06	0.568743	0.00857501	0.000269202	0.00156454	2.81184e-05	0.309471
A_24_P109661	ENST00000312876	8.90636e-05	7.82106e-14	0.961783	0.999868	0.953603	0.987362	0.987362	0.613254	0.0218565	0.0218565	0.987362	0.613254	0.0218565	0.0218565	0.613254	0.0218565	0.0218565	0.00641836	0.107483	6.49496e-06
A_23_P157758	KIAA2026	9.86181e-13	1.72177e-05	0.529129	0.999868	0.752995	0.00298331	1.61852e-05	0.359974	0.00756662	2.4388e-08	0.185514	0.000111511	0.734532	0.00702685	1.4705e-07	0.114539	0.159476	0.000451075	1.24466e-10	0.00298331
A_23_P205818	HISPPD2A	1.94296e-10	7.21121e-05	0.0346577	0.999868	0.241057	0.000313891	0.00207117	0.551261	0.000313891	1.1751e-09	0.580401	0.00272521	0.926409	0.0109311	0.0128337	0.560915	0.00207117	0.00256494	4.96975e-08	0.0128337
A_32_P51894	HNRNPU	4.55485e-16	0.00124449	0.00134467	0.999868	0.930251	0.0127394	0.002952	0.0359123	3.09596e-12	3.09596e-12	0.720341	0.720341	4.98238e-06	4.9104e-06	0.465436	2.33686e-05	2.22913e-05	8.65056e-07	8.65056e-07	0.950831
A_24_P393303	USE1	0.00281165	2.48891e-05	0.0102148	0.999868	0.827615	0.0984306	0.139453	0.0707243	0.537617	0.00129776	0.769095	0.769095	0.278638	0.139453	0.623921	0.400497	0.0984306	0.191187	0.204437	0.0137884
A_23_P251805	PRSSL1	0.00776144	6.86011e-11	0.793548	0.999868	0.904142	0.170038	0.170038	0.00330867	0.0433696	0.0268067	0.921112	0.170038	0.569391	0.482934	0.171557	0.569391	0.482934	0.482934	0.569391	0.816713
A_23_P10374	R3HDM2	1.71301e-32	0.00890975	0.00155422	0.999868	0.998262	0.00107917	1.46205e-06	1.20325e-05	0.265509	1.74106e-14	0.11807	5.25266e-14	0.0309825	4.3601e-06	1.60063e-19	0.000215608	0.00151005	8.96933e-08	4.87809e-31	4.17737e-11
A_23_P436281	HIST2H4B	2.69602e-13	2.21553e-08	0.796941	0.999868	0.926971	5.23219e-07	7.14754e-07	2.53102e-11	1.15076e-07	1.09144e-12	0.861269	0.118802	0.744458	0.0334372	0.0846241	0.656389	0.0222538	0.244321	0.604032	0.0841239
A_24_P145787	A_24_P145787	5.5743e-09	0.000679917	0.628451	0.999868	0.813752	0.0990011	0.0242621	1.19858e-06	6.05624e-07	1.79658e-05	0.6132	0.00153673	0.000649405	0.0070748	0.0070748	0.00352409	0.0304751	0.737251	0.644312	0.498645
A_24_P110101	A_24_P110101	1.65742e-22	0.000447368	0.827667	0.999868	0.999995	9.33973e-05	2.59437e-08	0.119629	2.39377e-12	8.54423e-19	0.0970683	0.0155318	0.00127431	1.66261e-07	4.81825e-05	0.0970683	0.00020319	2.59437e-08	5.4798e-14	0.0443584
A_23_P133648	FAM8A1	2.20862e-10	0.00169273	0.0123555	0.999868	0.823383	0.0828816	0.117896	0.421032	1.00926e-05	1.23467e-08	0.81722	0.330737	0.00844873	5.8162e-05	0.421032	0.0041236	2.0772e-05	0.000207555	6.51529e-07	0.200639
A_23_P86012	LAMB3	0.0570676	9.21527e-11	0.950677	0.999868	0.0251722	0.899952	0.993001	0.0465641	0.899952	0.993001	0.899952	0.104216	0.993001	0.899952	0.0465641	0.899952	0.993001	0.104216	0.0465641	0.899952
A_23_P140190	KIAA0125	1.89921e-20	1.80999e-22	0.138558	0.999868	0.951981	0.000914556	6.65097e-07	0.0221188	0.000135738	1.91254e-21	0.131927	0.305956	0.575627	1.70591e-10	0.0103355	0.305956	6.65097e-07	0.131927	1.66869e-13	6.22263e-09
A_32_P205722	A_32_P205722	2.10563e-05	9.24815e-06	0.851721	0.999868	0.768766	0.183844	0.653769	0.133797	0.973179	0.00343164	0.388579	0.00387245	0.185095	0.106339	0.0510299	0.653769	0.0088157	0.133797	3.70439e-06	0.00343164
A_23_P210886	BCL2L1	7.36411e-68	3.04334e-06	0.437302	0.999868	0.936158	1.76776e-16	1.57678e-23	0.0180573	1.46234e-13	1.18941e-62	0.0672572	1.79743e-09	0.397317	5.31655e-24	4.71062e-15	0.00893506	7.61778e-18	2.74097e-07	2.99718e-51	1.06503e-26
A_24_P767422	HNRNPCL1	7.47338e-14	0.000613719	0.757313	0.999868	0.797422	0.634279	0.18228	0.11838	0.0191201	4.54327e-13	0.363002	0.28043	0.0696094	9.1815e-12	0.781529	0.356302	2.81692e-09	0.461029	1.41507e-08	1.62043e-06
A_23_P347048	SGPP1	1.97939e-11	0.0548912	0.00691659	0.999868	0.985913	0.012562	0.000790905	0.367191	9.23262e-07	1.21857e-09	0.367191	0.0978652	0.0134564	0.000232805	0.012562	0.0978652	0.00378831	5.29818e-05	1.17549e-07	0.203377
A_24_P853004	A_24_P853004	3.81798e-52	3.9737e-06	0.943556	0.999868	0.999995	4.89676e-17	5.64567e-24	0.00208502	3.01407e-11	6.38837e-48	0.0691988	3.1924e-08	0.0691988	3.17101e-13	3.17101e-13	0.000363718	1.27258e-08	0.000226488	4.62362e-34	1.3512e-18
A_24_P129107	NKD2	2.91935e-24	1.67977e-09	0.850058	0.999868	0.992247	7.30312e-07	1.41351e-10	0.227154	1.32979e-09	1.18338e-20	0.154374	0.00015631	0.227154	2.21581e-06	1.42129e-07	0.809072	0.000816884	7.30312e-07	1.15899e-16	0.000506137
A_32_P144920	NECAP1	4.36545e-11	0.00281003	0.0105513	0.999868	0.820846	0.0174467	0.0035637	0.317533	7.94206e-06	3.43645e-10	0.608081	0.134727	0.0396938	9.30958e-05	0.0532994	0.0929798	0.000405264	0.000405264	7.65525e-08	0.0670068
A_24_P590560	RRN3	1.1241e-13	0.00716178	0.0797034	0.999868	0.796137	0.0954007	0.0114434	0.0954007	1.42311e-07	4.46854e-12	0.393891	0.987045	0.000337025	9.00252e-08	0.393891	0.00599497	3.91192e-06	0.000337025	9.00252e-08	0.086766
A_32_P59678	C7orf46	5.35418e-07	0.0801717	0.937483	0.999868	0.785458	0.0125774	0.000338224	0.009414	9.08769e-06	4.85688e-07	0.347659	0.848208	0.067676	0.0125774	0.395665	0.395665	0.126558	0.0928388	0.0184312	0.508096
A_23_P411953	PYGO2	2.86969e-35	7.23708e-12	0.594471	0.999868	0.991244	5.39952e-05	3.49302e-12	0.651616	0.00870211	6.72914e-29	0.00360232	0.000297245	0.163364	3.83973e-14	5.54113e-11	2.07649e-05	1.16932e-06	0.0274633	1.69332e-27	1.98687e-18
A_23_P218685	UBE2V1	3.96051e-33	0.000115995	0.0900334	0.999868	0.562614	3.5675e-05	5.95289e-05	0.487675	2.81095e-08	5.18841e-30	0.8384	0.000572589	0.146556	1.36736e-14	0.000924861	0.101149	2.03962e-15	1.17708e-06	2.20781e-27	5.70019e-10
A_23_P147605	C11orf49	0.00020521	4.86161e-06	0.930652	0.999868	0.763832	0.475601	0.238082	0.727065	0.0581303	0.0492243	0.699343	0.699343	0.00796947	0.0072148	0.441084	0.002281	0.002281	0.025709	0.0217674	0.898244
A_23_P84952	TFE3	1.24834e-10	1.67673e-06	0.95676	0.999868	0.556149	0.0123428	0.00934552	1.20728e-05	3.78935e-08	2.48765e-09	0.924732	0.0594906	0.00281873	0.000454924	0.063432	0.00290175	0.000454924	0.247329	0.082089	0.59022
A_23_P165722	EIF4E2	2.37525e-26	1.98812e-07	0.239517	0.999868	0.867404	0.00027594	1.50037e-11	0.0342105	0.00980387	2.04509e-13	0.00157593	1.41115e-08	0.313358	9.80245e-05	2.04902e-18	3.86801e-05	0.376984	3.86676e-06	2.37408e-20	1.59288e-06
A_23_P64785	ZNF641	3.9307e-17	7.25845e-16	0.9669	0.999868	0.89358	0.000153422	0.00218023	0.56276	0.00140408	2.14767e-16	0.487356	0.00160767	0.612599	5.03242e-06	0.0157922	0.781499	7.66849e-08	0.00933769	1.61732e-14	5.08056e-07
A_23_P101434	NLRP12	2.93389e-07	2.93093e-26	0.878748	0.999868	0.168929	0.207277	0.331859	0.00868429	0.520571	0.00868429	0.73288	0.000138047	0.0734306	0.143114	0.000309756	0.119674	0.0806754	0.0607752	1.02039e-07	0.00112358
A_23_P163161	SDR39U1	2.01765e-05	2.959e-10	0.0476594	0.999868	0.854777	0.0624001	0.0120098	0.200111	0.0211388	2.43243e-06	0.532994	0.637815	0.637815	0.00716724	0.247693	0.803877	0.0305938	0.364893	0.00125491	0.0211388
A_24_P138912	RFNG	1.63992e-26	2.34934e-07	0.105508	0.999868	0.821459	2.26858e-07	5.33077e-09	0.0747882	2.26858e-07	8.47291e-26	0.522553	0.000677201	0.941716	1.10815e-08	3.29371e-05	0.54035	2.26858e-07	0.000657997	4.15018e-19	2.02772e-08
A_32_P82189	FAM161A	2.05752e-07	0.000691381	0.0782041	0.999868	0.707727	0.024915	4.46337e-05	0.0044227	3.86828e-06	7.82884e-07	0.0956163	0.543285	0.0259284	0.00925262	0.297789	0.543285	0.297789	0.0956163	0.0379974	0.64527
A_24_P187970	PADI2	0.00269123	8.31085e-13	0.687115	0.999868	0.713408	0.697641	0.91083	0.047001	0.047001	0.86289	0.657979	0.0194053	0.0194053	0.864139	0.0512553	0.047001	0.829319	0.91083	0.0302123	0.0302123
A_23_P309837	STON2	4.49798e-06	0.26763	0.620184	0.999868	0.763832	0.454438	0.928449	0.0225063	0.000533507	0.000533507	0.378431	0.162318	0.00729634	0.00729634	0.0144959	0.000458206	0.000458206	0.23617	0.23617	0.977992
A_23_P117157	SUCLA2	8.51814e-07	0.211923	0.0145181	0.999868	0.685661	0.0312016	0.0111557	0.0428807	3.1096e-06	6.99591e-06	0.694799	0.863429	0.0111557	0.0183555	0.606981	0.0279885	0.0428807	0.0102012	0.012571	0.847041
A_23_P212196	OGG1	5.62814e-05	7.0605e-08	0.026854	0.999868	0.667097	0.299061	0.182079	0.779388	0.596105	0.000329668	0.771237	0.42845	0.119323	0.0168561	0.279727	0.0551601	0.0347797	0.443242	0.000646135	4.78048e-05
A_23_P251717	WDR45	2.38851e-49	1.49309e-06	0.129493	0.999868	0.98268	1.51022e-12	5.38742e-17	0.0208912	2.33334e-09	1.7438e-46	0.185297	1.19435e-06	0.268851	1.02625e-16	5.0994e-10	0.0173211	8.03495e-13	0.000198133	4.2587e-36	5.76695e-20
A_24_P757154	A_24_P757154	0.0199243	0.00394812	0.0134138	0.999868	0.359567	0.271901	0.18904	0.0779281	0.22857	0.65621	0.881785	0.62517	0.902899	0.0902246	0.687095	0.902899	0.0779281	0.65621	0.0352158	0.0779281
CPID_171	NR1D1	3.7047e-34	1.84514e-06	0.0864351	0.999868	0.90363	4.70739e-08	2.31051e-13	0.167226	4.70739e-08	1.28036e-30	0.057111	3.49291e-05	0.951312	4.83282e-11	1.38648e-09	0.0643319	1.14817e-06	3.49291e-05	2.88042e-25	9.68474e-11
A_24_P120381	A_24_P120381	1.09941e-07	0.00617867	0.134886	0.999868	0.435717	0.000101667	1.56946e-06	0.00546377	5.06514e-05	2.14585e-07	0.419389	0.36396	0.787778	0.210904	0.0787338	0.545398	0.545398	0.285996	0.0184229	0.288161
A_23_P120146	TGFBRAP1	1.09183e-05	0.000134748	0.931677	0.999868	0.763832	0.0625691	0.339667	0.404838	0.00906979	0.614631	0.327701	0.00576122	4.28089e-06	0.147688	0.0771656	0.000359843	0.609478	0.0771656	0.23285	0.00331406
A_32_P189324	A_32_P189324	0.000215914	0.291293	0.455824	0.999868	0.73086	0.0827668	0.0108489	0.139105	0.00485685	7.80682e-05	0.418098	0.76841	0.283623	0.0385366	0.301487	0.714186	0.17983	0.17983	0.020185	0.301487
A_24_P202512	RNF138	1.46073e-10	0.00620055	0.428419	0.999868	0.944536	0.813759	0.00827154	0.608682	0.00205815	8.88848e-09	0.0137347	0.710896	0.00392887	1.79578e-08	0.0401963	0.608682	0.00147498	0.0100985	1.22375e-07	0.00827154
A_24_P144504	BRCC3	2.33846e-09	0.00102723	0.000339655	0.999868	0.791222	0.000317447	1.11602e-06	0.0382393	0.377941	7.2084e-07	0.216592	0.139961	0.00666661	0.137289	0.00563935	7.28157e-05	0.708275	0.216592	0.00251607	3.26127e-05
A_24_P827491	PA2G4	1.33066e-16	3.3324e-12	0.988744	0.999868	0.88474	1.9132e-06	9.80361e-12	0.00281304	5.69688e-09	4.06618e-15	0.044047	0.0792588	0.243688	0.00116768	0.000153054	0.37003	0.184192	0.00398483	5.55293e-07	0.0374942
A_23_P389676	EXOC3	2.67859e-11	0.196782	0.774459	0.999868	0.869426	0.421823	0.809911	0.0768645	0.809911	4.45265e-07	0.273198	0.00576234	0.273198	3.58424e-05	0.130942	0.959772	1.23125e-07	0.142681	5.20915e-12	1.29978e-07
A_24_P410737	SLAIN2	8.89738e-08	0.0226183	0.0248759	0.999868	0.982213	0.000404275	0.000224121	0.59736	0.07969	0.000563561	0.945556	4.70041e-05	0.104905	0.945556	3.52191e-05	0.07969	0.945556	0.0158954	5.85795e-05	0.117628
A_24_P920447	C14orf132	0.00189346	3.99498e-28	0.438075	0.999868	0.347876	0.688227	0.021848	0.478851	0.943664	0.0130882	0.0578394	0.688227	0.695355	0.021848	0.157956	0.021848	0.688227	0.490999	0.0578394	0.0130882
A_32_P84846	ZNF780B	1.88334e-12	4.29294e-06	0.498303	0.999868	0.796564	0.00458501	9.90353e-06	0.021827	7.45527e-06	3.54827e-13	0.135427	0.58433	0.0884081	7.8636e-06	0.0397844	0.777056	0.00251015	0.0241594	7.1383e-07	0.00610979
A_23_P31978	AF090884	8.69748e-20	2.92598e-06	0.402619	0.999868	0.972114	2.79052e-07	1.81482e-07	0.00231417	1.65011e-10	2.36254e-20	0.96253	0.0342298	0.1791	1.1341e-05	0.0306008	0.1791	1.1341e-05	0.00064172	1.65011e-10	0.00255053
A_23_P115922	EIF4EBP2	1.22828e-08	0.397894	0.215461	0.999868	0.942994	0.900145	0.0397456	0.000282484	0.272119	0.285049	0.0322717	0.000365595	0.285049	0.272119	5.63585e-09	0.00132815	0.335594	0.0169214	2.16011e-06	0.0314805
A_32_P102627	A_32_P102627	4.24476e-12	3.54153e-08	0.116672	0.999868	0.842138	0.238028	0.519202	0.784935	0.000295367	2.31535e-09	0.573019	0.154095	0.0200326	2.04174e-06	0.377289	0.00339606	7.79342e-08	0.00011401	7.73085e-10	0.0200326
A_32_P18493	A_32_P18493	1.7698e-14	1.56152e-14	0.378352	0.999868	0.809686	0.0356339	4.48401e-05	0.000799916	2.81617e-06	2.14613e-15	0.0536088	0.223152	0.0100263	4.89052e-09	0.453675	0.453675	4.49772e-05	0.175325	2.81617e-06	0.000952206
A_24_P62615	CAP1	8.36385e-12	0.000386205	0.691036	0.999868	0.969639	0.0107685	0.00263423	0.145235	0.688322	3.61164e-07	0.645622	6.8999e-05	0.029795	0.00871313	5.99339e-06	0.00871313	0.027739	0.0700362	7.41182e-11	2.68669e-06
A_23_P77859	TMEM88	0.00613455	4.58246e-12	0.654134	0.999868	0.768766	0.739013	0.946718	0.0372668	0.106404	0.946718	0.739013	0.0218733	0.0366843	0.739013	0.0366843	0.099369	0.946718	0.739013	0.0366843	0.099369
A_24_P79808	PBXIP1	7.86087e-13	4.19694e-14	0.948064	0.999868	0.922105	0.159302	0.00044721	0.975158	0.734632	1.60509e-09	0.0492685	0.159302	0.078846	4.74495e-06	0.00044721	0.000129379	0.00963313	0.734632	1.60509e-09	5.41624e-10
A_23_P201778	PTPN7	6.40301e-12	0.0340835	0.428849	0.999868	0.647527	0.000251756	2.82282e-07	0.211486	0.539615	8.80354e-06	0.137469	0.0205505	3.17849e-05	0.392631	7.95958e-05	2.55563e-08	0.539615	0.0734234	0.00121242	7.67767e-07
A_23_P60977	LAT	1.70121e-09	5.61346e-14	0.237003	0.999868	0.649791	0.0104003	0.000837992	0.0532886	0.0239938	8.28739e-11	0.538121	0.568596	0.765103	9.13188e-05	0.206344	0.381379	0.00112692	0.755307	7.47483e-06	4.13215e-05
A_23_P357760	ARSD	2.86628e-06	0.0448925	0.920951	0.999868	0.833812	0.0211964	0.695475	0.485499	0.0502231	0.000266356	0.0502231	0.00225165	0.695475	0.159856	0.273672	0.100451	0.000779861	0.00795382	1.30908e-05	0.0890618
A_24_P174563	GRPEL1	1.62268e-13	0.000431659	0.108227	0.999868	0.303647	0.00271686	1.00767e-05	0.538732	0.0659157	0.000164268	0.201134	0.000255746	1.38465e-06	0.444202	6.43267e-07	1.08373e-09	0.585335	0.217882	1.00767e-05	4.17682e-08
A_23_P305680	IGF1R	0.0197557	0.00106333	0.436212	0.999868	0.83586	0.354529	0.278254	0.741316	0.809456	0.175567	0.0523598	0.646782	0.53605	0.0451427	0.141023	0.175567	0.809456	0.829284	0.113607	0.141023
A_23_P343900	AF085654	7.36696e-13	9.14197e-14	0.161634	0.999868	0.762167	0.00784707	4.037e-07	0.00604943	0.0120756	2.96099e-13	0.015786	0.905762	0.905762	3.12691e-06	0.0188701	0.0120756	0.015786	0.8747	4.08744e-06	2.19589e-06
A_32_P13370	LOC286161	1.67933e-11	0.000149129	0.572784	0.999868	0.784906	0.0115973	0.00504383	0.452226	0.00912262	8.8197e-12	0.868072	0.0900398	0.879324	1.91302e-05	0.0490103	0.879324	3.70762e-05	0.0734279	1.341e-09	3.67602e-05
A_24_P13533	PPIL5	0.00134333	0.12028	0.336754	0.999868	0.887994	0.556712	0.00512476	0.0922543	0.0247093	0.00512476	0.0311111	0.31288	0.0983453	0.0291732	0.31288	0.649624	0.861691	0.558432	0.282044	0.5796
A_23_P56213	GRAMD1A	1.05199e-07	0.00798741	0.836479	0.999868	0.744059	0.00201064	0.000430538	0.739663	0.136596	4.47701e-06	0.632455	0.00524292	0.136596	0.103186	0.00117967	0.0529769	0.202034	0.202034	1.06113e-05	0.00168899
A_23_P74629	RPS27	3.33575e-10	0.000196856	0.807628	0.999868	0.790896	0.0337008	0.00441241	1.83871e-06	7.91526e-08	2.79107e-08	0.475817	0.00870567	0.00130828	0.000484861	0.0546532	0.00960671	0.00445371	0.494035	0.3575	0.742757
A_23_P325155	CD200R1	3.34342e-09	0.0190539	0.516229	0.999868	0.56608	0.00487685	0.0014136	0.042574	0.00654637	9.54036e-11	0.771593	0.549975	0.921378	0.000269785	0.341622	0.749838	0.000724945	0.583722	1.27896e-05	0.000269785
A_24_P333019	RNF24	7.73404e-07	1.17934e-17	0.45832	0.999868	0.409393	0.447942	0.663513	0.00458194	0.000775472	0.663513	0.663513	0.000280668	5.76858e-05	0.26843	0.000775472	0.000156157	0.447942	0.63377	0.018505	0.00361319
A_24_P258633	TUBB3	4.80089e-26	0.174581	0.172645	0.999868	0.999995	2.83533e-06	1.18055e-08	0.00386972	2.77134e-10	9.55635e-27	0.314693	0.0786521	0.0786521	1.6065e-10	0.00486868	0.417614	2.55785e-08	0.000462527	5.19247e-16	2.81218e-06
A_24_P782020	BM922553	0.00237823	0.000824722	0.803897	0.999868	0.378879	0.709484	0.897352	0.00300189	0.501703	0.897352	0.789056	0.0177924	0.789056	0.673344	0.00363415	0.593522	0.854525	0.0618632	0.00300189	0.487364
A_32_P208713	A_32_P208713	2.98755e-48	0.000158998	0.909981	0.999868	0.990504	3.23438e-19	6.75841e-27	0.000277328	5.50004e-12	3.91798e-43	0.0586795	2.39709e-08	0.0314397	9.43972e-09	1.20203e-13	6.92282e-05	5.93476e-05	0.000588026	2.4645e-27	1.84028e-14
A_24_P136379	AF269286	3.17382e-08	0.0992688	0.630367	0.999868	0.65913	0.00558459	0.00642989	0.0479045	0.00300324	1.00008e-09	0.899215	0.546516	0.848726	0.000969822	0.585808	0.802042	0.00067251	0.410489	5.71409e-05	0.00237387
A_24_P399454	EXOC3L2	8.2206e-37	8.2749e-10	0.632455	0.999868	0.929982	2.416e-10	9.61622e-17	0.00432622	4.7339e-11	4.17919e-35	0.0417106	0.000373736	0.711973	2.39995e-11	1.85221e-08	0.0958475	1.08005e-06	0.000111816	2.02052e-23	2.416e-10
A_23_P372660	GAPVD1	1.37424e-14	0.000433963	0.00188757	0.999868	0.995131	0.000616081	0.00726651	0.000386229	0.447482	0.00726651	0.447482	4.502e-12	4.05863e-05	0.489152	3.65829e-10	0.000616081	0.923796	0.0058284	4.45011e-10	0.000616081
A_24_P20795	IRX4	2.98315e-44	3.07785e-08	0.517578	0.999868	0.998187	1.45566e-10	7.66628e-18	0.00237863	2.34081e-13	1.18886e-42	0.0222084	0.000573374	0.279528	3.22051e-16	7.71894e-09	0.237453	7.09509e-10	8.06068e-06	2.34089e-29	1.08575e-12
A_32_P41375	tcag7.907	0.0928995	4.22334e-07	0.530514	0.999868	0.218072	0.81062	0.703244	0.202466	0.439142	0.703244	0.840526	0.25027	0.565787	0.565787	0.254479	0.565787	0.565787	0.565787	0.109509	0.25027
A_24_P208809	RAB5A	0.0582645	7.15794e-05	0.979862	0.999868	0.935572	0.203672	0.965784	0.203672	0.203672	0.0906501	0.203672	0.965784	0.965784	0.561945	0.203672	0.203672	0.0906501	0.965784	0.561945	0.587037
A_24_P7946	EXOC4	1.01259e-09	0.00707064	0.696253	0.999868	0.669905	0.0999442	0.0193982	0.849371	0.0012464	2.00906e-08	0.496039	0.0710654	0.106444	0.000110414	0.0131238	0.355419	0.00101305	0.000906272	1.20179e-08	0.0193982
A_23_P251937	CPEB4	3.73538e-10	6.78111e-05	0.0019383	0.999868	0.762605	0.203589	0.10883	0.1243	7.6183e-08	6.81746e-07	0.810534	0.829155	4.10488e-05	0.000186009	0.926658	0.000101411	0.000512299	0.000101411	0.00046758	0.786195
A_23_P335428	HIBADH	2.22843e-05	0.288886	0.98287	0.999868	0.489745	0.178202	0.00396912	0.00582138	6.74029e-05	6.74029e-05	0.202138	0.242759	0.0149074	0.0149074	0.934242	0.264876	0.264876	0.242759	0.242759	0.971065
A_24_P910733	CCDC50	1.85701e-07	1.68083e-07	0.356376	0.999868	0.812706	0.00318505	1.65517e-06	0.00366626	0.000146716	2.22366e-07	0.110095	0.907993	0.428876	0.031612	0.0936402	0.428876	0.543152	0.426286	0.0262121	0.187139
A_23_P156109	FAF2	7.5169e-08	0.0432395	0.000176261	0.999868	0.653008	0.447844	0.381439	0.0186681	0.000101204	0.149826	0.871119	0.00192884	3.59039e-06	0.0280536	0.00110575	2.24882e-06	0.0186681	0.130595	0.381439	0.0186681
A_23_P61180	PLCXD1	2.46061e-12	1.24765e-17	0.448671	0.999868	0.560685	0.00148376	0.00432652	0.161226	0.00148376	3.36272e-13	0.742124	0.0870432	0.937712	3.39048e-05	0.161226	0.736889	5.68906e-06	0.0848972	2.98633e-09	4.85764e-05
A_23_P409516	FAM122A	8.34908e-52	0.0084331	0.462276	0.999868	0.926142	4.39262e-09	4.6256e-17	0.111444	0.00015855	7.4818e-46	0.0104181	1.30785e-05	0.0370749	1.32851e-20	3.93492e-12	4.08995e-06	1.88179e-12	0.024353	5.55689e-39	3.21645e-28
A_23_P115862	COMTD1	4.10076e-12	3.40066e-05	0.0679113	0.999868	0.731802	0.000828851	9.62846e-11	0.00212659	7.97871e-05	9.62846e-11	0.00236338	0.747215	0.528345	0.00169456	0.000828851	0.0218099	0.793849	0.324019	0.000679525	0.0142139
CPID_164	NR1D1	2.86849e-17	7.25722e-05	0.268976	0.999868	0.964101	6.14567e-05	9.95048e-08	0.206701	3.32827e-07	1.37597e-15	0.19707	0.0055846	0.229037	3.50307e-05	4.18679e-05	0.890337	0.00322179	8.94032e-05	8.44835e-12	0.00290559
A_24_P318836	FZR1	2.10594e-25	0.00086129	0.472141	0.999868	0.999995	0.00448383	4.08929e-05	0.00807967	1.0965e-09	5.07402e-25	0.21279	0.818563	0.00109522	8.37114e-15	0.147834	0.0356285	2.35393e-11	0.000513382	1.86079e-15	7.30548e-06
A_32_P23960	A_32_P23960	2.63297e-31	2.81215e-07	0.233539	0.999868	0.999995	1.3149e-07	4.89475e-14	0.00853863	3.3451e-11	8.8157e-30	0.021737	0.00688296	0.141334	5.78377e-11	4.78021e-07	0.424092	8.22925e-06	3.06289e-05	1.24384e-19	3.88918e-07
A_23_P165186	LIN37	1.41584e-08	0.0360684	0.0932165	0.999868	0.707727	0.112795	0.0190276	0.00137407	1.91391e-08	2.19696e-05	0.437476	0.112795	6.21502e-05	0.0076664	0.349804	0.000905128	0.0420159	0.0152439	0.235386	0.203567
A_24_P293120	ZNF576	1.60818e-12	2.27607e-05	0.0376581	0.999868	0.979137	0.00106103	6.70621e-08	0.00594699	0.0144378	1.72753e-12	0.0348784	0.592678	0.42078	0.000131915	0.00761943	0.00393546	0.0624666	0.746864	1.136e-05	4.6298e-06
A_23_P207493	LUC7L3	1.17925e-18	2.39674e-05	0.0199262	0.999868	0.818435	0.0748186	0.0083966	0.000350242	1.32193e-13	1.28711e-13	0.4366	0.0913624	1.66575e-08	1.14369e-08	0.373086	6.44801e-07	4.24223e-07	5.82138e-05	3.87647e-05	0.889104
A_23_P211910	PLOD2	0.0518978	3.24575e-08	0.938878	0.999868	0.915968	0.794068	0.828483	0.5032	0.828483	0.0476045	0.906779	0.794068	0.906779	0.0763563	0.777176	0.984118	0.0654359	0.777176	0.26119	0.0654359
A_24_P337104	OXTR	5.4714e-43	6.2652e-07	0.166483	0.999868	0.904142	1.9902e-15	1.35827e-22	0.0072684	4.88626e-07	6.52284e-37	0.0508995	6.54164e-08	0.00320271	3.82906e-08	2.44499e-13	1.14559e-06	0.00017593	0.0139888	8.98916e-26	2.32571e-16
A_24_P235360	PINX1	0.000323874	0.218655	0.391143	0.999868	0.808428	0.0945927	0.00463105	0.916118	0.202629	0.00383551	0.32111	0.0867024	0.6495	0.202629	0.00417313	0.165512	0.780097	0.189161	0.00383551	0.0987798
A_32_P751535	A_32_P751535	1.07929e-11	0.000134385	0.934887	0.999868	0.874197	0.00557215	0.00015089	9.9474e-08	1.79663e-09	7.42214e-10	0.328746	0.0136951	0.0014943	0.000647972	0.14596	0.0226919	0.012831	0.430715	0.327047	0.776599
A_23_P37870	STUB1	5.71479e-18	0.000105482	0.792136	0.999868	0.703808	5.09012e-05	3.19772e-07	0.957247	0.214507	2.04822e-13	0.306161	5.32778e-05	0.00624606	0.000555543	3.25561e-07	0.000153105	0.0130127	0.217047	2.04822e-13	1.64088e-09
A_24_P126282	BTN3A1	9.57372e-12	0.466142	0.898543	0.999868	0.328702	0.0860984	0.0649977	0.0115536	0.00470563	0.00470563	0.89058	1.48912e-05	5.37642e-06	0.271944	7.00748e-06	2.72505e-06	0.306989	0.766051	1.14874e-07	4.89882e-08
A_24_P210577	SLTM	3.0124e-06	0.00377731	0.375485	0.999868	0.676147	0.174516	0.0198471	0.927041	0.168937	6.04567e-06	0.323982	0.188655	0.927041	0.0023698	0.0214568	0.382401	0.0316109	0.174516	6.04567e-06	0.00341883
A_23_P165136	LRRC25	1.05494e-15	9.27616e-12	0.943088	0.999868	0.490112	0.000695627	0.000108547	0.0153399	0.208488	0.000121231	0.672735	8.21853e-09	2.60934e-06	0.672735	7.56484e-10	2.44273e-07	0.949896	0.334544	8.38946e-10	3.2208e-07
A_23_P200772	ZNF644	1.16234e-11	0.00802756	0.107656	0.999868	0.94077	0.0211228	0.00122475	0.000979653	1.61983e-09	4.38876e-10	0.343055	0.300097	0.000211316	6.68323e-05	0.884443	0.00364646	0.00144868	0.005703	0.00230403	0.779604
A_23_P23719	VPS45	3.15624e-07	0.122948	0.0544637	0.999868	0.743736	0.298028	0.173482	0.0693453	1.192e-05	1.192e-05	0.79763	0.527272	0.00113143	0.00113143	0.722225	0.00208251	0.00208251	0.00830434	0.0083308	0.975083
A_23_P211522	SYNGR1	0.00697174	0.000974234	0.652479	0.999868	0.795991	0.229847	0.0836228	0.857684	0.39223	0.80274	0.655966	0.16719	0.0513301	0.141046	0.0581511	0.0117749	0.0537936	0.494447	0.857684	0.593803
A_32_P154053	ATG9B	0.0629078	5.23252e-11	0.388833	0.999868	0.761316	0.203764	0.0417854	0.261088	0.502176	0.203764	0.492363	0.884646	0.492363	0.935675	0.492363	0.203764	0.502176	0.502176	0.883612	0.492363
A_32_P106669	AI192327	5.45212e-12	1.99234e-05	0.0256542	0.999868	0.810584	0.0162316	0.00278309	0.0610624	5.35271e-07	1.60469e-11	0.555081	0.555081	0.00750309	1.05681e-05	0.264893	0.0302536	9.58163e-05	0.00134334	7.12288e-07	0.0843457
A_24_P359799	OTX1	0.00694851	1.14629e-07	0.0825563	0.999868	0.882674	0.0865891	0.704162	0.919794	0.095011	0.0256772	0.183622	0.0865891	0.919794	0.552718	0.67538	0.209055	0.0686839	0.0865891	0.0256772	0.534341
A_24_P109069	SYT15	3.84596e-18	9.74837e-05	0.0106967	0.999868	0.753002	1.88708e-07	2.58395e-10	0.0398004	0.0881145	2.01529e-14	0.247827	0.00165893	0.000635725	0.00731022	1.36679e-05	4.30942e-06	0.107681	0.731597	7.51725e-09	2.3336e-09
A_32_P146701	CU674331	0.0354405	0.0167377	0.463262	0.999868	0.76483	0.916822	0.0554452	0.916822	0.916822	0.916822	0.0798471	0.881137	0.916822	0.950333	0.026552	0.0693949	0.0798471	0.916822	0.881137	0.916822
A_23_P136721	U88896	3.33314e-09	7.7856e-05	0.0462464	0.999868	0.829582	0.0129797	0.00444355	0.0649207	2.99705e-05	9.4543e-10	0.729393	0.493577	0.0900442	0.000330214	0.315812	0.160423	0.000838815	0.0191609	2.56806e-05	0.061596
A_23_P123133	OGDH	3.4198e-08	0.000906847	0.79723	0.999868	0.972114	0.000363898	2.05117e-05	0.45591	0.682196	0.00568778	0.460622	0.00537069	0.000122721	0.45591	0.000363898	7.37299e-06	0.153138	0.282205	0.0552062	0.00220404
A_32_P118348	CR622072	0.0026166	0.00186689	0.768644	0.999868	0.719004	0.535043	0.0334358	0.535043	0.0740354	0.00550276	0.136771	0.98184	0.221357	0.0232688	0.136771	0.810282	0.401021	0.221357	0.0232688	0.277456
A_24_P546003	CR609843	1.86529e-13	9.34561e-09	0.189806	0.999868	0.80904	0.0107341	0.00310316	0.000127005	6.32349e-11	3.32115e-11	0.721407	0.201259	6.57146e-05	3.26873e-05	0.367001	0.000175281	9.74882e-05	0.00488874	0.00288061	0.813176
A_32_P308040	RPLP0P2	3.96291e-22	2.94608e-07	0.758693	0.999868	0.943901	8.0373e-06	2.01689e-08	1.53023e-06	3.4263e-10	1.9646e-24	0.29881	0.723402	0.0517563	1.50989e-09	0.439876	0.377467	3.60469e-07	0.104283	8.06562e-09	4.16481e-05
A_23_P41075	MON1A	3.988e-07	0.0172021	0.409852	0.999868	0.761316	0.395678	0.74503	0.0840567	4.64293e-05	0.547159	0.52569	0.0067732	7.95032e-07	0.14976	0.039869	1.22995e-05	0.40644	0.0321921	0.28285	0.000747092
A_23_P61308	CCDC71	7.75552e-06	0.17021	0.0683052	0.999868	0.926137	0.125173	0.431541	0.503243	0.437948	5.87471e-05	0.452224	0.0224366	0.437948	0.0224366	0.136347	0.916603	0.00176541	0.165819	3.46904e-06	0.00176541
A_24_P332292	A_24_P332292	6.59695e-34	1.49877e-18	0.47665	0.999868	0.953603	9.02006e-06	5.61294e-09	0.054393	7.1864e-05	4.7214e-33	0.185283	0.0130124	0.657168	8.33168e-16	0.000101968	0.0839393	5.15496e-12	0.0426852	3.86499e-25	8.2223e-17
A_32_P68773	A_32_P68773	1.19936e-37	0.000469518	0.475278	0.999868	0.970956	1.39655e-11	6.29262e-20	0.0179765	1.0409e-07	7.82813e-33	0.0131546	6.72332e-06	0.147017	5.37617e-09	3.65918e-12	0.000117507	0.000419499	0.00217927	1.76207e-23	1.65381e-12
A_24_P729905	AGAP7	0.000406049	3.1207e-05	0.00257137	0.999868	0.699525	0.682135	0.306872	0.285771	0.285771	0.000106034	0.722406	0.6833	0.6833	0.00164314	0.965947	0.965947	0.00688446	0.966609	0.00843567	0.00897448
A_23_P372151	C19orf29	0.0145095	0.100058	0.959778	0.999868	0.809417	0.205512	0.0506582	0.941212	0.742034	0.32055	0.511609	0.204051	0.112474	0.742034	0.0506582	0.0325374	0.32055	0.742034	0.32055	0.204051
A_24_P179013	FAM136B	8.84789e-08	0.10368	0.554799	0.999868	0.835323	0.00926425	2.22784e-05	0.110356	0.00424796	8.83944e-08	0.112043	0.31089	0.680268	0.00687611	0.00926425	0.206984	0.206984	0.1974	0.000220957	0.0168354
A_23_P153827	MLLT1	0.354923	0.0438266	0.337313	0.999868	0.904142	0.791257	0.943745	0.424434	0.740336	0.943745	0.791257	0.740336	0.791257	0.791257	0.424434	0.740336	0.943745	0.791257	0.424434	0.740336
A_32_P20717	A_32_P20717	0.0188816	9.56943e-08	0.385022	0.999868	0.903154	0.0640685	0.0133342	0.128172	0.0640685	0.410205	0.570506	0.681185	0.957607	0.369363	0.369363	0.570506	0.128172	0.681185	0.570506	0.369363
A_32_P226556	AF070571	3.73378e-05	0.169787	0.759194	0.999868	0.891584	0.379037	0.210357	0.987159	0.00451171	0.000302175	0.714206	0.379037	0.0560848	0.00583824	0.210357	0.126734	0.0165478	0.00451171	0.000302175	0.435793
A_23_P132611	VHL	0.000126499	0.0294054	0.343368	0.999868	0.999995	0.159611	0.246409	0.011568	0.206659	0.171949	0.721261	0.375874	0.815065	0.00281949	0.206659	0.815065	0.00668724	0.278577	7.45415e-05	0.00525279
A_23_P142407	ZNF101	1.06047e-09	3.65893e-11	0.526534	0.999868	0.912923	0.00636461	0.000795322	0.000820084	7.98837e-08	1.40929e-09	0.515413	0.515413	0.00800819	0.000881298	0.964697	0.0471433	0.00636461	0.0471433	0.00636461	0.515413
A_24_P630578	A_24_P630578	1.97735e-05	0.0370415	0.955669	0.999868	0.737167	0.589333	0.0329563	0.152158	0.197987	0.00788239	0.100109	0.0637918	0.411027	0.0253348	0.000286175	0.410677	0.472396	0.00813503	3.07756e-05	0.148378
A_23_P49467	C1orf144	1.70627e-21	0.544112	0.405889	0.999868	0.873044	0.000306331	3.07646e-05	0.00688237	0.949612	3.12919e-10	0.617507	3.12919e-10	0.000306331	0.00557503	1.14205e-11	3.07646e-05	0.0194412	0.00853924	1.79191e-18	3.12919e-10
A_23_P205778	GNB5	6.12566e-09	7.51626e-07	0.841499	0.999868	0.990029	0.0647397	0.0018615	0.607503	0.394789	5.83558e-07	0.228274	0.0240893	0.312118	0.00182118	0.000377455	0.0284923	0.0499758	0.217516	6.43228e-08	4.27107e-05
A_23_P118633	SPATA20	7.20691e-22	1.56405e-08	0.216435	0.999868	0.984941	0.00200969	3.78775e-10	0.217411	0.00140943	3.82897e-19	0.00173639	0.0547108	0.835976	1.29318e-09	3.11294e-07	0.00295931	0.00225687	0.0378339	3.32845e-15	5.54322e-09
A_24_P260361	BBS7	5.72266e-05	0.0127155	0.48304	0.999868	0.877768	0.0480519	0.0480519	0.532159	0.532159	5.04676e-05	0.974588	0.198248	0.198248	0.045039	0.198248	0.198248	0.045039	0.974588	0.000579488	0.000635438
A_23_P72737	IFITM1	3.53654e-37	0.000157707	0.219694	0.999868	0.98868	7.02792e-05	5.60797e-09	0.00212043	0.225235	2.21115e-21	0.0605004	4.44737e-12	0.00578638	4.864e-09	2.13533e-18	5.05645e-06	3.13274e-05	2.95133e-05	5.22971e-34	5.98157e-17
A_24_P301629	ZNF155	7.85097e-08	0.566232	0.0112226	0.999868	0.854777	0.0222622	0.189132	0.0713319	0.00028914	5.19019e-08	0.29689	0.592147	0.189132	0.00168215	0.592536	0.0222622	3.4508e-05	0.0713319	0.000272732	0.0713319
A_24_P14328	ZNF564	7.93905e-09	0.000208521	0.0530217	0.999868	0.854777	0.0150093	0.007092	0.162131	2.73004e-07	5.28592e-07	0.786763	0.330511	0.00585427	0.00883379	0.194272	0.00942148	0.0151294	0.000171179	0.000342789	0.829683
A_32_P44139	A_32_P44139	0.00011034	0.00102097	0.319382	0.999868	0.728566	0.33864	0.434947	0.75215	0.314895	0.00103771	0.0658289	0.467754	0.907831	0.0316295	0.314895	0.0609048	3.00405e-05	0.434947	0.00277424	0.0383201
A_32_P79610	CLK2	3.5207e-09	0.00151294	0.335731	0.999868	0.990504	0.0284882	0.000126271	0.508225	0.732898	4.57014e-07	0.130513	0.130513	0.0657299	0.00291261	0.00176408	0.000522798	0.144297	0.722906	7.10352e-06	1.95773e-06
A_23_P162378	CCDC41	3.47844e-15	0.000204859	0.00983106	0.999868	0.705231	0.0165796	0.00646463	0.00835963	4.082e-11	2.47604e-12	0.839436	0.85429	1.66509e-05	2.5945e-06	0.928842	4.49421e-05	6.23507e-06	4.20655e-05	6.23507e-06	0.732838
A_24_P242021	SFI1	6.20012e-15	2.47865e-06	0.309921	0.999868	0.827827	0.00177149	0.00110594	0.104978	0.0295089	7.59657e-16	0.899414	0.180251	0.424434	4.98049e-07	0.147751	0.375088	5.5408e-07	0.597262	1.47278e-10	6.6346e-09
A_32_P69803	YOD1	3.63627e-73	0.00524967	0.224111	0.999868	0.999156	1.3396e-18	3.46914e-24	0.0106246	3.76003e-14	5.07117e-68	0.170709	1.30766e-10	0.206249	9.68183e-26	5.56011e-15	0.00966003	4.78956e-21	2.67973e-07	1.55017e-55	3.19894e-30
A_32_P158302	LOC401397	2.34082e-05	0.037762	0.00506003	0.999868	0.866056	0.131808	0.000173737	0.00317128	0.000173737	0.000220163	0.0361806	0.210226	0.0361806	0.0430074	0.496579	0.958671	0.958671	0.496579	0.50805	0.958671
A_23_P138025	GPN2	2.4461e-06	1.67043e-05	0.0172529	0.999868	0.721305	0.0181011	0.000996095	0.594504	0.333441	0.552073	0.403785	0.00466842	0.000885392	0.109249	0.000218006	3.06575e-05	0.0102095	0.559095	0.325997	0.109249
A_23_P23522	TATDN3	1.6852e-15	6.91567e-13	0.906885	0.999868	0.894411	3.61286e-06	2.07551e-10	0.000275213	4.73411e-08	7.68008e-16	0.0969842	0.326932	0.380196	0.000377608	0.00817831	0.41853	0.0567848	0.064163	4.8671e-06	0.00828436
A_24_P172685	AQP2	1.08649e-35	2.62357e-10	0.615776	0.999868	0.992886	4.31937e-09	6.97442e-16	0.0120511	2.26519e-10	1.25883e-33	0.0227783	0.000654912	0.544985	9.03491e-12	1.13088e-08	0.096738	1.64538e-06	7.73489e-05	2.02012e-23	4.84616e-10
A_24_P330309	ARID4A	8.58439e-09	0.000962456	0.0376355	0.999868	0.98841	0.149675	0.00181069	0.39716	4.75898e-05	2.3408e-07	0.115481	0.477741	0.00885087	0.000138332	0.023257	0.282175	0.023257	0.00107669	1.07182e-05	0.252726
A_23_P40315	C20orf12	2.05478e-08	0.0984948	0.00749488	0.999868	0.914748	0.00398635	0.0515733	0.0868518	1.97735e-06	2.35612e-07	0.36409	0.25249	0.052333	0.015134	0.774257	0.00398635	0.000966259	0.00229195	0.000485995	0.626534
A_32_P15017	RICTOR	8.5317e-17	1.43013e-05	0.271735	0.999868	0.907668	0.0117909	0.0366981	0.569999	1.39155e-10	2.22598e-11	0.673867	0.059139	6.47295e-05	1.25509e-05	0.147097	8.00577e-06	1.3673e-06	4.34459e-09	5.16252e-10	0.678993
A_23_P408955	E2F2	4.05653e-52	0.000227372	0.620506	0.999868	0.943044	9.52769e-12	7.38346e-18	0.000220096	3.64471e-15	7.36113e-52	0.0651662	0.00141633	0.241841	1.86791e-21	3.89355e-07	0.509049	1.54038e-15	1.54212e-05	9.6611e-35	5.78754e-17
A_23_P250813	WRN	5.80161e-16	0.000106145	0.00705732	0.999868	0.64776	3.68011e-05	1.96588e-05	0.0100041	2.9315e-11	1.00234e-14	0.867622	0.112339	0.0098256	0.000146996	0.0809139	0.0118146	0.000206201	3.63913e-05	1.20055e-07	0.229221
A_32_P27064	BC017350	0.000556484	0.00208025	0.0926609	0.999868	0.872347	0.0303783	0.00513349	0.00513349	0.0236214	0.827238	0.562468	0.562468	0.919729	0.0660108	0.98087	0.606144	0.0108237	0.606144	0.0108237	0.0516392
A_24_P78531	CLEC4E	2.0046e-08	1.7091e-95	0.529654	0.999868	0.0370838	0.14586	0.195907	0.823684	0.00809512	6.81526e-08	0.823684	0.20407	0.262683	0.000108868	0.247667	0.20407	4.46356e-05	0.0159462	1.44703e-07	0.00809512
A_24_P363615	MTPN	7.93658e-09	0.23821	0.134321	0.999868	0.65515	0.745937	0.494873	0.000479965	5.9672e-05	0.0664056	0.646252	0.000159793	2.07094e-05	0.0373986	2.07094e-05	3.38705e-06	0.00904801	0.591888	0.130849	0.0378183
A_23_P13632	WIBG	2.67483e-13	2.41385e-05	0.230447	0.999868	0.790896	1.32804e-05	5.71756e-11	1.32804e-05	5.28462e-05	3.35478e-13	0.0393385	0.948507	0.831064	0.00289058	0.0359567	0.0201617	0.359039	0.831064	0.00256178	0.00131618
A_23_P168388	GIMAP8	1.33243e-20	0.00119526	0.010415	0.999868	0.944949	0.000105474	3.32494e-05	0.000731595	0.660036	1.38526e-06	0.808007	9.19745e-13	1.91045e-05	0.320707	1.187e-13	5.64815e-06	0.419262	0.00438012	1.47509e-15	1.81601e-07
A_23_P331895	TTYH3	3.1582e-05	5.65534e-14	0.668005	0.999868	0.997867	0.975695	0.23416	0.00511034	0.0780046	0.0780046	0.23416	0.00511034	0.0780046	0.0780046	8.04651e-05	0.0037382	0.0037382	0.350833	0.339393	0.975695
A_24_P148907	MAB21L2	9.86908e-06	9.22891e-09	0.410277	0.999868	0.999995	0.00420005	0.00924751	0.439626	0.0327535	9.56877e-06	0.718288	0.0327535	0.439626	0.125422	0.0597827	0.638337	0.0597827	0.173883	0.000305767	0.0308454
A_23_P140035	WBP4	2.94758e-12	0.00072712	0.0155566	0.999868	0.71651	0.00112861	3.05039e-06	0.0523694	3.4004e-06	3.09386e-12	0.15422	0.15422	0.15422	0.000175379	0.00673793	0.964817	0.0135026	0.00673793	4.20269e-07	0.0164337
A_24_P56884	TMEM199	1.0654e-06	1.4201e-13	0.955382	0.999868	0.427835	0.00477786	0.000334262	0.89199	0.485286	0.000538613	0.450406	0.00350375	0.047475	0.485286	0.000334262	0.00350375	0.89199	0.450406	0.000400371	0.0060758
A_24_P281338	NP1252191	2.27003e-08	1.04566e-09	0.965482	0.999868	0.882659	0.116645	0.0209545	1.20319e-05	2.63901e-05	5.02462e-07	0.455403	0.0048442	0.00857931	0.000399002	0.0314307	0.0496365	0.0048442	0.856011	0.455403	0.388708
A_32_P3998	ZNF813	3.23097e-14	0.0096609	0.00334531	0.999868	0.927237	0.0062917	0.00274935	0.000330456	3.37575e-11	4.06658e-12	0.805262	0.426406	7.47161e-05	1.76971e-05	0.545586	0.000139479	3.14285e-05	0.00159469	0.000352097	0.702625
A_32_P151648	AI922845	0.0514599	0.0078747	0.0100212	0.999868	0.997867	0.855708	0.622731	0.52798	0.937239	0.18357	0.52798	0.620777	0.854927	0.152659	0.201544	0.640791	0.429475	0.52798	0.0267001	0.18357
A_23_P117767	COMMD4	2.71386e-08	0.00581702	0.730713	0.999868	0.76768	0.000233969	5.59779e-05	0.24889	0.277343	1.77818e-06	0.671064	0.0136351	0.0130253	0.222012	0.00334581	0.00334275	0.374264	0.926265	0.000203458	0.000203458
A_24_P303390	EHMT2	0.00190726	3.1854e-22	0.359734	0.999868	0.704452	0.0665425	0.123501	0.767878	0.944883	0.00748537	0.765347	0.123501	0.0689763	0.383602	0.214074	0.13375	0.187592	0.772232	0.0139666	0.00748537
A_24_P323901	PEAR1	2.50201e-26	0.00118514	0.142372	0.999868	0.916274	2.57088e-05	2.04783e-10	0.110094	6.48521e-09	4.19544e-24	0.0251711	0.00938951	0.0851813	2.93891e-10	1.23068e-06	0.624781	2.02078e-05	1.70758e-05	1.79798e-18	4.61324e-06
A_24_P285831	NDUFB5	8.84306e-08	3.85303e-06	0.782382	0.999868	0.788468	0.0345288	0.000315002	0.00399609	0.000558968	8.02024e-09	0.136314	0.464539	0.175466	0.000315002	0.493996	0.894515	0.0300928	0.558394	0.00410384	0.0281991
A_23_P130639	A_23_P130639	1.80284e-37	4.96813e-09	0.220411	0.999868	0.967998	7.49574e-11	1.64782e-16	0.00150831	1.40692e-11	1.60236e-36	0.0780005	0.000584506	0.720098	1.08802e-11	1.48255e-07	0.159249	1.48255e-07	0.000188038	1.97529e-23	1.07611e-10
A_23_P431388	SPOCD1	1.66694e-15	4.74687e-06	0.541609	0.999868	0.83732	0.0330131	0.110928	0.000758078	9.55221e-05	7.65218e-16	0.542607	0.245737	0.0909577	2.1975e-09	0.0815408	0.0228981	3.31613e-11	0.542607	1.39963e-06	2.87992e-05
A_24_P298996	CENPJ	1.70245e-11	0.265943	0.991771	0.999868	0.938633	0.420258	0.00554104	0.207023	0.0641257	5.33128e-08	0.0463331	0.0463331	0.270124	2.54957e-06	4.95133e-05	0.376755	0.00554104	0.0020532	1.91258e-11	0.000396388
A_23_P51986	MTMR11	8.68169e-10	0.010575	0.454604	0.999868	0.793008	0.273312	3.59604e-06	0.206977	0.00356598	0.0166099	0.000284088	0.0249412	0.0575655	0.151776	3.31589e-09	0.102352	0.0368802	3.4849e-05	0.000266169	0.611181
A_23_P143446	MRPL39	4.89923e-09	0.00618958	0.830091	0.999868	0.474474	0.00582695	4.59755e-05	4.59755e-05	9.29602e-06	9.33935e-10	0.238714	0.222765	0.102367	0.000844771	0.919582	0.630469	0.0349093	0.661941	0.0417742	0.116564
A_23_P42829	SND1	0.00325303	3.20056e-09	0.238118	0.999868	0.9528	0.328295	0.672141	0.159807	0.0781327	0.637411	0.471021	0.0164127	0.00590796	0.159807	0.0781327	0.0321706	0.45166	0.637411	0.343909	0.165621
A_23_P140427	EVL	9.20584e-32	1.28734e-15	0.177904	0.999868	0.82895	2.934e-07	1.0969e-09	0.0645469	5.51025e-08	6.65175e-31	0.386517	0.00108398	0.693689	4.41763e-12	2.28827e-05	0.620823	7.24821e-10	0.000316438	1.81338e-23	7.73637e-11
A_23_P205801	PLDN	0.0804807	0.313434	0.0018119	0.999868	0.664298	0.623482	0.244878	0.244878	0.244878	0.692839	0.551146	0.529712	0.529712	0.399339	0.968395	0.968395	0.132395	0.982259	0.132395	0.132395
A_24_P115511	RAB14	3.4953e-15	0.001883	0.00329555	0.999868	0.997867	0.0598641	0.00324078	0.305243	4.98808e-10	5.60812e-11	0.354008	0.395006	1.24207e-05	1.62795e-06	0.0723412	0.000521029	9.18159e-05	1.99818e-07	2.06832e-08	0.636304
A_32_P147063	AL355688	1.11909e-22	5.34216e-92	0.262908	0.999868	1.73779e-06	0.0225056	0.016231	1.18874e-07	0.193445	1.41313e-05	0.905074	4.32816e-14	0.000372177	0.0338664	1.2204e-14	0.000220339	0.0393544	8.13287e-05	6.50188e-21	3.21002e-08
A_24_P408981	A_24_P408981	9.96154e-07	0.13585	0.405155	0.999868	0.884485	0.0128398	0.0101195	0.0128594	1.59901e-05	4.72462e-07	0.934875	0.934875	0.0909646	0.0145289	0.934875	0.102451	0.0164743	0.0830447	0.0129311	0.504335
A_24_P190541	BRWD1	2.46608e-17	0.0123838	0.0627303	0.999868	0.968891	0.00153744	0.000105456	0.00321554	3.49679e-12	1.71667e-15	0.511427	0.796847	8.75317e-05	6.36163e-07	0.38103	0.000887358	1.19026e-05	3.21505e-05	1.99915e-07	0.305669
A_23_P123393	KCNQ3	6.13149e-35	1.05531e-06	0.486917	0.999868	0.863143	1.07521e-11	6.94681e-17	0.000188753	8.68422e-11	7.99507e-35	0.123206	0.00142335	0.78407	6.62258e-10	1.85284e-06	0.0769612	1.85284e-06	0.00371948	9.58196e-20	2.32899e-10
A_23_P83835	SGK196	0.000218212	0.173369	0.59283	0.999868	0.508626	0.459787	0.367917	0.377377	0.787906	0.00265636	0.787906	0.100999	0.367917	0.0363018	0.0563718	0.279854	0.0554154	0.488937	9.24146e-05	0.00170122
A_23_P501134	LIG3	0.00482566	0.516311	0.125994	0.999868	0.820846	0.351465	0.0476323	0.798804	0.990736	0.0275772	0.351465	0.259023	0.351465	0.238876	0.0275772	0.0476323	0.798804	0.798804	0.0275772	0.0275772
A_23_P202100	A_23_P202100	8.82932e-08	1.01111e-09	0.208855	0.999868	0.50684	0.0352033	0.00122555	0.00956032	1.06952e-06	4.43718e-07	0.224134	0.600364	0.00748847	0.00328324	0.51759	0.110949	0.0594458	0.0259439	0.011937	0.750436
A_23_P146526	SMC5	7.22935e-11	0.00719444	0.00337139	0.999868	0.842221	0.010665	0.000544152	0.0520118	1.82645e-08	3.21773e-09	0.398408	0.540662	0.00184725	0.000538634	0.130967	0.0213436	0.00755226	0.000247628	5.3795e-05	0.666603
A_24_P914282	BC015783	0.000923986	0.192609	0.259642	0.999868	0.924864	0.128686	0.024016	0.481834	0.303725	0.00064867	0.481834	0.384026	0.597448	0.0713106	0.128686	0.265493	0.260407	0.633396	0.00678976	0.024016
A_23_P152570	TOM1L2	0.0261842	0.00180922	0.605071	0.999868	0.552269	0.621003	0.924902	0.621003	0.0173381	0.621003	0.634195	0.9447	0.0937421	0.924902	0.632859	0.0173381	0.621003	0.0937421	0.924902	0.137565
A_23_P129413	DPEP3	2.49638e-14	1.06811e-06	0.508332	0.999868	0.552269	1.62146e-05	1.55649e-08	0.117433	1.45356e-05	6.94443e-13	0.200167	0.00537502	0.903174	0.00293491	4.36596e-05	0.237542	0.076477	0.00449186	1.38956e-08	0.00436087
A_24_P397150	GAK	5.91944e-10	0.321553	0.533224	0.999868	0.81043	0.00105366	0.0130063	0.100718	0.64119	0.000345833	0.436531	9.89714e-07	0.000224774	0.697374	3.58514e-05	0.00304476	0.260233	0.260233	3.74226e-07	7.26582e-05
A_23_P55846	LOC147804	0.0072893	0.000613719	0.4707	0.999868	0.396075	0.977918	0.939073	0.298157	0.148044	0.161247	0.939073	0.298157	0.148044	0.161247	0.342944	0.148044	0.148044	0.565076	0.0198388	0.00338414
A_23_P348063	SYNGR1	5.84881e-18	0.023184	0.11626	0.999868	0.989776	0.012813	5.1365e-05	0.201258	0.00018655	9.42125e-18	0.145194	0.201258	0.201258	4.53532e-10	0.0060358	0.809992	1.44812e-06	0.012813	8.82835e-14	1.00183e-06
A_32_P6452	A_32_P6452	5.04512e-08	3.71392e-14	0.890828	0.999868	0.951981	0.143841	0.131519	0.208167	0.0433393	6.95434e-09	0.938707	0.866366	0.716575	2.22828e-05	0.861905	0.716575	2.22828e-05	0.574469	1.20473e-05	0.000300322
A_24_P254904	USP48	1.45909e-14	5.38807e-07	0.00364089	0.999868	0.722582	0.000663898	0.000215541	0.0562616	3.26497e-09	2.06677e-13	0.784871	0.128304	0.00901889	5.03947e-05	0.0804338	0.016225	9.63162e-05	5.03947e-05	2.84295e-08	0.128304
A_24_P43391	TMEM165	4.40891e-05	4.13702e-05	0.112627	0.999868	0.691668	0.287373	0.75281	0.474661	0.00386365	0.00736202	0.43312	0.0704805	0.0704805	0.129364	0.306943	0.00736202	0.0170143	0.000469885	0.000905192	0.76166
A_23_P204536	SENP1	9.18553e-14	4.76934e-05	0.0106661	0.999868	0.948516	0.00120304	4.0556e-05	0.00578249	5.72804e-09	1.06045e-13	0.411554	0.585426	0.00740454	2.14079e-05	0.177794	0.0631928	0.000437609	0.00150637	1.95805e-06	0.100938
A_24_P472081	AF103691	1.75673e-05	0.204166	0.167713	0.999868	0.999995	0.823021	0.368284	0.237626	0.368284	0.000384964	0.304858	0.304858	0.446604	0.000633416	0.0246658	0.0711501	5.23716e-06	0.722918	0.0246658	0.0119518
A_23_P11739	MIXL1	9.95453e-20	0.000377612	0.00192594	0.999868	0.624351	0.00130048	0.00130048	0.0498381	8.68231e-08	1.17446e-19	0.939032	0.202042	0.0337265	1.39061e-09	0.208259	0.0282961	7.40283e-10	0.000740952	3.46001e-13	0.000125217
A_23_P379614	OIP5	3.41425e-09	0.0218083	0.952521	0.999868	0.788035	0.0050503	3.41457e-05	0.00100334	1.95111e-06	1.07691e-09	0.197717	0.567171	0.0518933	0.00101061	0.459632	0.459632	0.045299	0.165028	0.0050503	0.197717
A_23_P15090	DNAJA2	1.91057e-13	1.36811e-07	0.952521	0.999868	0.781006	0.0596746	0.00416904	0.613852	0.613852	8.43863e-10	0.383794	0.0149412	0.0160991	2.88007e-05	0.000755199	0.000853687	0.000853687	0.979101	5.05282e-11	6.10617e-11
A_23_P313632	FUT8	1.63245e-14	0.000144614	0.0394704	0.999868	0.680893	0.00254555	4.20519e-05	0.00102867	1.93919e-11	6.51575e-13	0.285997	0.781501	0.000159409	2.16573e-05	0.408585	0.00549748	0.000910048	0.00039433	4.20519e-05	0.57231
A_23_P127579	PTS	3.27962e-13	0.00214079	0.0269646	0.999868	0.921798	0.042032	0.00475644	0.00292093	7.06689e-11	5.19128e-10	0.512418	0.416843	5.85e-06	2.9099e-05	0.831364	8.46683e-05	0.000321312	0.000201471	0.000715074	0.758837
A_32_P11786	SFRS6	2.31693e-13	0.00317449	0.00176134	0.999868	0.828304	0.350999	0.0550478	0.335321	1.58088e-07	6.47315e-10	0.335321	0.930991	1.41661e-05	1.0131e-07	0.335321	0.000908445	9.78702e-06	1.7009e-05	1.0131e-07	0.335321
A_24_P212281	AK056031	0.00557131	0.338473	0.030554	0.999868	0.78499	0.0348676	0.0348676	0.944044	0.0348676	0.310497	0.944044	0.0349034	0.986673	0.337107	0.0348676	0.944044	0.310497	0.0349034	0.335152	0.337107
A_24_P720202	EIF4H	3.30689e-14	0.0220388	0.233157	0.999868	0.836634	0.000267101	1.64108e-05	0.154137	8.02467e-05	2.23758e-14	0.502078	0.0275255	0.723323	4.76357e-05	0.00291584	0.723323	0.000466122	0.0101936	3.43425e-10	0.000223533
A_32_P164573	A_32_P164573	0.000165348	9.276e-08	0.666831	0.999868	0.65913	0.214115	0.134025	0.00553234	0.0783065	0.316007	0.751081	0.119517	0.554581	0.0297419	0.174753	0.737807	0.0132272	0.316007	0.000132847	0.00607915
A_32_P142991	AK026351	1.53939e-21	0.317795	0.0704379	0.999868	0.998726	0.0193817	1.18754e-07	0.0813607	0.000821952	4.26709e-13	0.00293929	5.60788e-05	0.284737	4.96726e-07	2.14622e-12	0.0543719	0.0281336	4.96726e-07	9.89002e-19	6.63598e-05
A_32_P213661	CCDC122	0.00240202	0.446548	0.5539	0.999868	0.957573	0.799999	0.0571413	0.18926	0.0223627	0.0121646	0.0923976	0.277049	0.0358339	0.0144053	0.610814	0.644824	0.372291	0.325187	0.168503	0.644824
A_23_P112602	TRIM62	1.88061e-17	0.779537	0.0112474	0.999868	0.957841	0.00065697	0.00153251	0.00402606	0.028351	0.000118352	0.754144	6.44136e-10	2.22556e-08	0.642503	1.73565e-09	7.01745e-08	0.502214	0.59236	8.23134e-11	2.33951e-09
A_23_P19894	AQP1	4.10323e-41	2.43261e-06	0.559827	0.999868	0.999995	1.08137e-11	3.65709e-15	0.000521951	8.66868e-10	1.62067e-41	0.296362	0.000695057	0.511862	3.55264e-14	7.35982e-06	0.0949957	2.19888e-11	0.0066502	2.09929e-26	9.72076e-16
A_23_P150664	IFITM5	1.46842e-20	6.34451e-07	0.716195	0.999868	0.990504	2.65089e-05	6.41198e-08	0.0781116	7.71214e-13	6.29725e-17	0.227585	0.0134243	0.00179279	1.14747e-05	0.000259341	0.044876	0.000856407	3.53783e-08	9.85431e-12	0.183839
A_24_P920938	A_24_P920938	9.47647e-10	6.90787e-07	0.30479	0.999868	0.737911	0.113471	0.00410688	0.832888	0.00068295	2.2898e-08	0.202677	0.158911	0.0614994	5.58691e-05	0.00706591	0.496612	0.00410688	0.00118593	3.45533e-08	0.0306214
A_24_P212457	GON4L	4.55714e-08	0.0855742	0.00285908	0.999868	0.339755	0.0606827	0.0494767	0.103675	0.230157	0.00127521	0.920409	0.000373696	0.00181489	0.207233	0.000265079	0.00127521	0.220718	0.653311	2.49412e-06	2.24458e-05
A_32_P220307	RPL39	1.37889e-09	0.000484125	0.702914	0.999868	0.856389	0.114583	0.0181184	1.15883e-06	2.31233e-07	5.2857e-06	0.514702	0.00116732	0.000245864	0.00280941	0.00844049	0.0024093	0.0181184	0.658173	0.784318	0.514702
A_24_P926450	A_24_P926450	0.0186308	2.37221e-08	0.0055286	0.999868	0.772705	0.101107	0.133604	0.133604	0.133604	0.0045427	0.93853	0.93853	0.93853	0.386582	0.946077	0.946077	0.240734	0.946077	0.240433	0.240734
A_23_P128663	SACS	6.51167e-10	0.0636515	0.00142154	0.999868	0.726862	0.020646	0.00419949	0.00388137	6.60569e-08	4.91817e-09	0.600554	0.600554	0.00198651	0.000361819	0.923848	0.00698624	0.00198651	0.00911986	0.0022805	0.600554
A_23_P53126	LMO2	6.07043e-22	1.88517e-05	0.0190432	0.999868	0.729609	0.00940535	3.38466e-05	0.534394	3.15707e-05	1.11733e-17	0.141493	0.00111174	0.122855	1.36775e-09	2.10048e-06	0.881962	2.10048e-06	2.10048e-06	7.22626e-20	6.3236e-06
A_24_P102512	CABIN1	2.46755e-05	2.28106e-10	0.0171928	0.999868	0.317546	0.951688	0.28713	0.109091	0.0469773	0.0469773	0.282988	0.113014	0.0469773	0.0469773	0.00835708	0.00231837	0.299326	0.668165	0.000347961	0.00011046
A_23_P97621	RRAGC	7.89244e-16	0.540002	0.214477	0.999868	0.9107	0.664011	0.0100173	3.9668e-05	0.00160019	0.0100173	0.0338945	4.93672e-06	0.000294174	0.0338945	4.45903e-11	1.11944e-08	0.930644	0.401807	4.81493e-11	1.3958e-08
A_23_P162386	BIN2	1.35126e-22	3.15601e-23	0.658139	0.999868	0.820599	6.41089e-05	9.47224e-05	0.859466	0.0426798	2.74848e-19	0.859466	3.05112e-05	0.0617239	2.3959e-07	4.41133e-05	0.0801928	8.28581e-08	0.0259296	6.48635e-20	4.45346e-12
A_23_P318646	RPS10	2.18415e-11	5.45866e-05	0.652938	0.999868	0.840504	0.00885394	0.000702953	1.38099e-07	2.3927e-09	2.3927e-09	0.42328	0.00885394	0.000786024	0.000786024	0.0732351	0.00885394	0.00885394	0.42328	0.42328	0.963115
A_24_P345336	RABIF	3.69799e-12	1.52513e-23	0.134568	0.999868	0.616893	1.27746e-05	1.66053e-09	0.00183922	1.27746e-05	6.23474e-12	0.13375	0.219789	0.922481	0.00972422	0.00535484	0.155141	0.261935	0.205014	0.000138138	0.0127304
A_24_P40968	MGA	8.75045e-09	2.66864e-06	0.111784	0.999868	0.944017	0.0163975	0.0772206	0.0701551	0.0270183	0.0437062	0.528779	2.44677e-05	7.08158e-06	0.704501	0.000238771	5.6217e-05	0.704501	0.704501	9.51046e-05	2.44677e-05
A_23_P161647	PC	0.000108635	0.0480382	0.555623	0.999868	0.86058	0.516729	0.516729	0.00731683	0.000384526	0.111988	0.979814	0.0415566	0.00213203	0.304682	0.0415566	0.00213203	0.304682	0.304682	0.304682	0.0461122
A_23_P163546	TAF1C	3.2062e-25	5.79769e-09	0.558061	0.999868	0.719319	0.0416564	0.0196199	0.880047	3.03457e-06	2.38754e-21	0.785733	0.0547758	0.0101448	1.8344e-14	0.0257218	0.0196199	8.08304e-14	5.1684e-06	3.3064e-21	6.71893e-07
A_24_P695669	A_24_P695669	2.36935e-06	0.678339	0.0472302	0.999868	0.840504	0.412826	0.642069	0.0370992	0.000171894	0.000171894	0.739622	0.218368	0.0023789	0.00248145	0.102696	0.000760004	0.000760004	0.0879328	0.0890345	0.962158
A_23_P215175	ABCF2	3.0252e-09	0.000122299	0.867878	0.999868	0.947858	0.000118494	4.84571e-05	0.892817	0.678366	4.84571e-05	0.754112	0.000229041	0.00148289	0.754112	4.84571e-05	0.000286498	0.99423	0.754112	6.58169e-05	0.000395378
A_23_P162970	IPO4	1.38788e-10	0.0634312	0.857851	0.999868	0.978077	0.000637949	0.000318684	0.0752519	0.479658	0.0320353	0.866659	2.41504e-07	5.92785e-05	0.273302	1.2364e-07	2.93219e-05	0.216602	0.277007	6.44205e-05	0.00426235
A_24_P76358	A_24_P76358	1.0192e-06	0.0258057	0.311535	0.999868	0.923501	0.261779	0.128342	7.73645e-05	7.73645e-05	0.000201386	0.831592	0.00497483	0.00509103	0.00966329	0.00966329	0.00988464	0.0214818	0.978256	0.831592	0.831592
A_24_P103004	SLC20A1	3.95379e-19	0.00185147	0.353286	0.999868	0.577346	0.00159053	0.00337559	0.220144	0.009538	1.12489e-14	0.771377	8.9864e-06	0.651161	3.12637e-06	2.26646e-05	0.771377	6.71125e-07	0.000110268	4.89344e-19	3.83353e-07
A_23_P52589	RASSF7	2.10869e-13	0.00105452	0.221146	0.999868	0.677646	0.00445671	5.20695e-05	0.10311	0.00153751	2.89187e-14	0.249973	0.249973	0.702604	1.64611e-06	0.0214609	0.43268	0.000171435	0.14831	2.37827e-09	1.06247e-05
A_23_P76799	BAZ1A	2.19438e-10	1.21562e-09	0.307869	0.999868	0.779002	0.0594358	0.0213878	0.000948485	1.91365e-08	1.91365e-08	0.73302	0.167482	0.000220654	0.000199802	0.307214	0.000599805	0.000502413	0.0171337	0.0143935	0.912945
A_24_P2338	XPNPEP3	0.0108005	0.0986651	0.0241184	0.999868	0.990931	0.360199	0.508592	0.950192	0.0243348	0.064644	0.769647	0.360199	0.185631	0.360199	0.508691	0.0918509	0.238073	0.0243348	0.064644	0.674403
A_32_P113646	A_32_P113646	1.30137e-11	0.00128712	0.95531	0.999868	0.729576	0.000167895	7.3307e-06	0.01657	1.26996e-05	1.45339e-12	0.523355	0.172611	0.535157	0.000757434	0.036507	0.954623	0.0066643	0.0440506	3.29767e-06	0.0066643
A_23_P35820	CFL1	1.5426e-14	0.016885	0.561563	0.999868	0.899703	0.00265905	2.86904e-05	0.0519307	0.148518	0.000321783	0.300809	5.16619e-07	6.83058e-06	0.586258	2.00955e-09	3.3689e-08	0.629838	0.629838	3.55126e-08	5.16619e-07
A_23_P208259	ZNF347	1.82882e-09	1.03456e-05	0.0741492	0.999868	0.99461	0.110327	0.034647	0.110327	6.21623e-07	1.26776e-07	0.693899	0.981193	0.000630813	0.000167005	0.693899	0.00268564	0.000646754	0.000630813	0.000167005	0.708053
A_24_P928489	ZNF66	3.73172e-11	0.00386005	0.0398136	0.999868	0.976452	0.10214	0.0360591	0.00140252	8.3514e-10	2.18667e-07	0.621941	0.123662	5.92881e-06	0.000368824	0.275093	3.32027e-05	0.00140252	0.00199853	0.0370821	0.335783
A_23_P60283	XPA	3.88272e-11	0.000212003	0.0124122	0.999868	0.753447	0.000267119	0.000138969	0.00571664	8.62526e-08	1.81572e-11	0.875713	0.348973	0.0899258	0.00192706	0.287296	0.109127	0.00247037	0.00725917	7.66435e-05	0.171956
A_24_P275984	ZNF616	3.85941e-10	0.0901017	0.075107	0.999868	0.75414	0.009268	0.00138724	0.210707	9.66283e-05	3.25794e-10	0.509539	0.169374	0.169374	0.000217868	0.0447664	0.404899	0.00150523	0.00607695	3.52511e-07	0.0204639
A_32_P151102	MSN	1.32321e-07	0.0324837	0.0145674	0.999868	0.550165	0.640637	0.663576	0.0055536	6.31455e-05	0.188483	0.919219	0.00100953	7.43889e-06	0.0662483	0.00100953	7.43889e-06	0.0703237	0.210268	0.188483	0.0107437
A_23_P63908	TRUB1	3.79328e-09	0.0774381	0.000564291	0.999868	0.813752	0.0270891	0.0166587	0.0165651	4.24073e-07	3.0512e-08	0.919292	0.919292	0.00378889	0.000827497	0.948063	0.00510902	0.00102518	0.00605102	0.00117787	0.676332
A_24_P382026	MIF4GD	2.85741e-06	0.000411144	0.716534	0.999868	0.88382	0.00384329	0.00384329	0.625558	0.010675	8.78817e-06	0.935371	0.0191322	0.819114	0.105323	0.0191322	0.821662	0.0929419	0.0447058	9.46967e-05	0.0580701
A_24_P46577	ZNRD1	4.84254e-18	2.64312e-05	0.290068	0.999868	0.911217	5.89505e-05	3.91942e-08	0.00194868	1.16548e-06	1.42542e-19	0.145797	0.365952	0.365952	1.64588e-07	0.0157583	0.556036	0.000101501	0.0753355	1.07993e-09	1.66486e-05
A_24_P931955	A_24_P931955	4.6944e-15	0.000100417	0.016945	0.999868	0.856358	0.841838	0.943371	0.999905	2.88122e-06	1.18511e-09	0.902726	0.841838	2.24992e-05	1.15466e-08	0.943371	3.89699e-06	1.2524e-09	2.88122e-06	1.18511e-09	0.181439
A_23_P9582	TUFM	9.692e-19	0.000218745	0.163855	0.999868	0.497235	1.94679e-05	3.54164e-11	0.308935	0.00847082	2.5939e-14	0.0213769	0.000825783	0.10741	0.000370039	1.45236e-08	0.000102429	0.171274	0.0951652	1.32183e-11	3.68417e-07
A_24_P112377	DDX31	9.75116e-05	0.393889	0.785598	0.999868	0.849343	0.331101	0.00892611	0.297345	0.828349	0.000460734	0.114684	0.874094	0.436611	0.0094222	0.141628	0.0130249	0.331101	0.373052	0.0120304	0.000920463
A_32_P108033	A_32_P108033	6.77703e-13	1.88137e-08	0.614558	0.999868	0.986076	0.846788	0.875913	0.472005	0.521651	2.57371e-09	0.875913	0.521651	0.472005	6.65922e-10	0.472005	0.472005	7.22829e-10	0.115232	4.28529e-12	2.91185e-07
A_32_P208370	A_32_P208370	0.0844742	0.0936164	0.23316	0.999868	0.631346	0.138669	0.536746	0.138669	0.138669	0.138669	0.467516	0.965714	0.85335	0.992263	0.491403	0.292198	0.467516	0.85335	0.965714	0.85335
A_24_P79617	KIAA0040	1.74641e-07	1.44183e-08	0.520652	0.999868	0.919938	0.50098	0.00575573	0.116931	0.306731	0.00575573	0.0375623	0.0270333	0.0802991	0.0375623	1.80597e-05	0.000133541	0.9444	0.63574	1.80597e-05	0.000133541
A_32_P234459	HLA-H	5.92129e-34	1.03371e-07	0.51682	0.999868	0.985703	6.54104e-07	1.2584e-08	0.316988	0.0600494	3.95632e-25	0.480197	3.51141e-09	0.00254949	7.41461e-09	3.08917e-11	0.000188595	1.80658e-07	0.00372757	3.30986e-29	1.26739e-17
A_23_P101380	B3GNT8	5.36061e-14	9.96971e-08	0.292631	0.999868	0.155751	0.210231	0.0158237	0.000370598	0.00444063	0.0118157	0.304829	8.17232e-07	2.47182e-05	0.243334	2.4875e-09	1.12495e-07	0.829886	0.53686	2.4875e-09	1.12495e-07
A_23_P116435	IGF2AS	1.76791e-38	0.000301004	0.157104	0.999868	0.988819	7.88063e-12	5.57885e-16	4.78964e-05	6.58258e-15	5.44231e-39	0.214155	0.00413282	0.274106	2.25861e-12	3.06705e-05	0.874468	3.30063e-09	7.70509e-05	5.93181e-22	3.30063e-09
A_23_P134527	YKT6	8.21476e-10	0.0903779	0.571512	0.999868	0.921373	0.000546343	1.28042e-07	0.0445696	0.651114	1.30452e-05	0.0655554	0.150101	0.00244879	0.344311	0.000845067	1.19163e-06	0.375894	0.112662	0.0191313	9.57741e-05
A_23_P143885	ARHGEF3	4.65765e-26	7.80283e-06	0.0263207	0.999868	0.747992	2.03106e-06	1.9319e-12	0.0161289	8.56627e-10	1.21437e-24	0.0207535	0.0161289	0.137952	5.08911e-09	2.41856e-06	0.421489	0.000188228	0.00011793	5.117e-16	1.20525e-05
A_24_P324224	A_24_P324224	8.4889e-06	0.0123615	0.977669	0.999868	0.866957	0.0912607	0.0347109	3.26833e-05	3.48009e-05	0.0056163	0.692282	0.0171435	0.0203582	0.229241	0.0347109	0.0411949	0.398273	0.928099	0.229241	0.238812
A_24_P393787	TRNAU1AP	4.25124e-12	0.000113896	0.843341	0.999868	0.837702	0.00400335	8.51813e-05	0.0008645	7.73043e-09	6.13393e-12	0.276186	0.590658	0.00284471	5.86304e-05	0.562392	0.0539377	0.00207824	0.011923	0.000315319	0.272001
A_24_P312519	PBLD	5.62301e-13	5.12043e-07	0.863758	0.999868	0.942138	0.00234132	0.000282419	0.0315773	1.57008e-06	1.15464e-13	0.576284	0.351436	0.0743503	9.56887e-06	0.151102	0.187593	7.22242e-05	0.00726505	1.20463e-07	0.00879707
A_24_P97001	PRPF38A	3.89021e-17	0.00196475	0.00213395	0.999868	0.778171	0.000262693	3.11045e-06	0.0493364	7.69912e-09	1.55226e-16	0.294397	0.0871969	0.0264471	1.92162e-06	0.00737857	0.194944	9.85365e-05	9.85365e-05	1.42492e-10	0.0103094
A_24_P538708	AK124263	1.19221e-05	0.00202481	0.06159	0.999868	0.81142	0.158914	0.0558811	0.00960919	4.16141e-05	0.000100507	0.634901	0.202232	0.00924734	0.016003	0.435747	0.02139	0.0462646	0.133978	0.202232	0.754175
A_23_P201979	CREM	1.70095e-09	0.0174597	0.00226688	0.999868	0.990504	0.00752273	0.00378288	0.0170988	1.81007e-08	6.50175e-08	0.76782	0.76782	0.00253677	0.00474345	0.637974	0.00425023	0.00841535	0.00109969	0.00253677	0.76782
A_24_P912985	A_24_P912985	0.0412077	0.000143334	0.0416869	0.999868	0.997639	0.377191	0.119498	0.920583	0.398989	0.0968821	0.446006	0.370353	0.932794	0.370353	0.0995945	0.435532	0.786307	0.370353	0.0968821	0.370353
A_24_P264685	A_24_P264685	0.00986984	2.07042e-11	0.0363974	0.999868	0.919582	0.141464	0.0367982	0.0587165	0.661456	0.971146	0.452303	0.661456	0.386745	0.141464	0.747718	0.0778498	0.0367982	0.141464	0.0587165	0.661456
A_32_P860362	A_32_P860362	0.0145215	2.80729e-19	0.0136516	0.999868	0.788035	0.955534	0.955534	0.933126	0.955534	0.0163443	0.955534	0.933126	0.955534	0.0163443	0.848381	0.955534	0.0163443	0.933126	0.0625612	0.016772
A_23_P53530	MTERFD3	7.11929e-12	0.00128488	0.112657	0.999868	0.937949	0.00488151	0.00192926	0.00291058	1.72872e-09	1.33939e-10	0.882364	0.903882	0.00101886	0.000251112	0.903882	0.00189293	0.000410792	0.00159643	0.000365534	0.737486
A_23_P71513	EFR3A	3.94609e-11	0.00873788	0.000508447	0.999868	0.765011	0.0141593	0.00522752	0.00856495	2.21706e-09	2.21706e-09	0.899989	0.931563	0.000464663	0.000464663	0.931563	0.000753807	0.000753807	0.000625272	0.000625272	0.964973
A_32_P64096	ZKSCAN2	2.14696e-09	1.89847e-05	0.0184118	0.999868	0.705285	3.06776e-05	4.0657e-05	0.851573	0.439372	0.00012059	0.851573	2.71182e-05	0.0010027	0.851573	2.71182e-05	0.00146673	0.851573	0.335469	5.21799e-05	0.00371534
A_23_P101332	KRI1	1.41763e-06	1.491e-20	0.806003	0.999868	0.347876	0.0121739	0.0376935	0.962672	0.962672	3.43658e-05	0.655151	0.0131587	0.0121739	0.104318	0.042375	0.0376935	0.0337989	0.962672	3.43658e-05	3.43658e-05
A_23_P208493	LILRB2	2.82374e-26	4.75385e-14	0.271081	0.999868	0.653008	0.000542302	0.000333715	0.000310431	0.716522	9.95805e-13	0.916854	3.03841e-12	0.00240849	0.000116318	9.95805e-13	0.00162103	0.000128422	9.94027e-05	1.0656e-25	1.43994e-11
A_23_P131785	BPI	1.25942e-09	5.49246e-06	0.525226	0.999868	0.91272	0.415349	0.214171	1.00121e-05	9.17408e-08	0.0809146	0.590689	0.000334991	5.99808e-06	0.353337	0.00161117	2.82815e-05	0.590689	0.330284	0.0119404	0.000334991
A_23_P121051	PCCB	4.10818e-06	0.653384	0.909649	0.999868	0.620736	0.0664905	0.00594054	0.379024	0.363347	4.54516e-06	0.379024	0.354533	0.379024	0.00594054	0.0655826	0.0775528	0.0664905	0.84307	0.000160449	0.000321035
A_23_P24157	PYROXD2	0.00540943	1.37694e-06	0.835509	0.999868	0.603541	0.0882727	0.0720894	0.640896	0.115367	0.00525795	0.878938	0.226334	0.878938	0.260419	0.182776	0.861386	0.299814	0.254868	0.0237837	0.244788
A_23_P348227	ZNF135	6.76228e-09	2.97247e-05	0.30725	0.999868	0.956131	0.000133268	0.00330985	0.000186652	1.57604e-08	8.94262e-08	0.390403	0.871545	0.0743037	0.144694	0.456192	0.00624265	0.0187281	0.0558587	0.112629	0.753845
A_32_P86728	RPS10	1.69992e-10	1.32658e-05	0.937483	0.999868	0.852275	0.0229406	0.00136009	9.52389e-07	1.35989e-08	3.18366e-08	0.361257	0.009169	0.000560984	0.00115697	0.0882792	0.009169	0.0150293	0.361257	0.454069	0.821035
A_24_P554156	AK057088	1.1384e-19	1.76389e-16	0.151545	0.999868	0.866196	0.0937922	0.0703935	0.000315668	0.527544	2.52375e-09	0.887055	1.45522e-07	0.0221041	1.26204e-05	5.50514e-08	0.0151349	1.6117e-05	0.00399497	6.58087e-21	8.79903e-11
A_24_P651736	A_24_P651736	0.21031	0.420476	0.00728917	0.999868	0.62063	0.664954	0.780726	0.366213	0.647778	0.799439	0.595305	0.595305	0.800538	0.780726	0.240347	0.547433	0.664954	0.664954	0.533905	0.664954
A_24_P404628	C22orf30	6.96308e-08	0.00433566	0.0462797	0.999868	0.964357	0.0027517	0.0192554	0.436336	0.245053	9.76287e-08	0.517173	0.0267736	0.0861723	0.0197879	0.111866	0.251404	0.0027517	0.635068	4.65181e-06	4.11953e-05
A_23_P404481	S1PR1	2.53125e-23	5.6082e-18	0.157542	0.999868	0.257958	3.29779e-06	6.81609e-09	0.0729218	8.85332e-08	1.38726e-22	0.260324	0.00392408	0.457252	6.89359e-08	4.14317e-05	0.694092	1.06901e-05	0.00028435	3.13916e-16	3.29779e-06
A_23_P67151	OLFM2	0.000243673	0.60001	0.433234	0.999868	0.912923	0.675151	0.00527537	0.675151	0.257485	0.675151	0.0200531	0.981637	0.0834714	0.981637	0.0200531	2.99386e-05	0.0200531	0.0834714	0.981637	0.0849009
A_24_P917783	X90978	5.20486e-39	1.70703e-09	0.716579	0.999868	0.965827	3.99062e-11	5.03102e-17	0.00243762	3.99062e-11	1.02744e-37	0.0662262	0.000254678	0.942423	3.10406e-12	3.17411e-08	0.0761756	7.94446e-08	0.000249289	5.13062e-25	7.23206e-12
A_23_P38275	A_23_P38275	1.09402e-06	0.0118314	0.947439	0.999868	0.854777	0.0212164	0.00106643	6.34477e-06	6.34477e-06	2.35579e-05	0.454733	0.0518069	0.0488886	0.0945684	0.25242	0.235504	0.376335	0.909899	0.85266	0.824298
A_24_P287691	AP3S2	0.0131208	1.13942e-19	0.331911	0.999868	0.855488	0.817775	0.629636	0.127471	0.770499	0.0850577	0.447935	0.181191	0.83924	0.127471	0.0402627	0.363285	0.0264081	0.249274	0.793801	0.154361
A_32_P68459	PPIA	8.14132e-21	0.000471038	0.497825	0.999868	0.669087	0.000534569	1.72802e-07	4.65258e-07	4.25401e-09	1.23255e-22	0.0850958	0.126716	0.0122124	7.06494e-11	0.83372	0.427949	5.85952e-07	0.344686	3.53506e-07	4.42512e-05
A_24_P937744	A_24_P937744	4.20683e-36	2.43884e-06	0.121589	0.999868	0.999995	5.86089e-09	3.22082e-14	0.00780773	4.82323e-10	4.09162e-35	0.0698899	0.00134192	0.612312	6.47225e-13	3.6923e-07	0.192105	2.20957e-08	0.000256726	3.63525e-24	2.78338e-11
A_24_P645900	AK023895	0.000669095	0.00204677	0.704181	0.999868	0.95835	0.816329	0.166123	0.657975	0.00885749	0.00885749	0.244856	0.816329	0.00885749	0.0147143	0.39047	0.154904	0.201384	0.0147143	0.0255233	0.816617
A_23_P330908	DERL1	2.80163e-16	0.000889973	0.166575	0.999868	0.546372	0.00840899	0.000163018	0.253075	4.29753e-05	4.55687e-16	0.277561	0.148025	0.148025	2.40764e-08	0.00928874	0.640813	4.6223e-06	0.00330194	1.44593e-12	4.29753e-05
A_23_P167389	ARAP3	6.95345e-14	8.95999e-13	0.671236	0.999868	0.811585	0.137684	0.377275	0.00206427	0.675258	9.31236e-07	0.530247	4.23448e-06	0.0624835	0.000590938	4.99024e-05	0.205723	4.36838e-05	0.00834861	2.10508e-15	2.17866e-07
A_32_P50815	AK054852	2.51708e-15	0.00358148	0.0306129	0.999868	0.957873	0.000338462	0.000430938	0.039134	3.62517e-10	8.1839e-14	0.881319	0.131802	0.00516703	5.36038e-05	0.156545	0.00313773	2.65464e-05	2.46038e-05	3.17716e-08	0.192039
A_24_P191884	PHAX	6.90005e-06	0.00172628	0.0501662	0.999868	0.963271	0.0147711	0.0147711	0.0840702	0.430388	2.94181e-06	0.918428	0.430388	0.0840702	0.0332981	0.430388	0.0902249	0.0271251	0.403201	0.00430269	0.000133765
A_24_P253318	ACTR10	6.77162e-09	2.50903e-09	0.121948	0.999868	0.684243	0.0140188	0.00203992	0.00165534	1.11628e-06	4.66497e-09	0.496075	0.438221	0.0133495	0.000792646	0.877605	0.0675731	0.00467253	0.0905796	0.0070999	0.339357
A_24_P123632	AF034174	9.54194e-08	0.000151111	0.196056	0.999868	0.840504	0.128291	0.446106	0.00621695	0.0029899	0.70794	0.520079	2.23317e-05	1.40876e-05	0.289603	0.00030841	0.000145263	0.697462	0.760267	0.00223339	0.00108234
A_24_P649582	LOC253039	8.2721e-07	1.25774e-13	0.139721	0.999868	0.724849	0.0166198	2.04181e-05	0.0589479	0.19106	5.64749e-06	0.0733096	0.583693	0.281071	0.0265949	0.0198125	0.00581793	0.583693	0.583693	0.00646139	0.00156836
A_23_P162766	DOCK9	7.22204e-20	3.86098e-22	0.0623211	0.999868	0.190785	0.000405782	6.98946e-09	0.12798	0.0741101	1.66682e-17	0.0302586	0.0412153	0.08541	2.03308e-07	1.71998e-05	9.56184e-05	0.00209866	0.723895	7.47203e-13	1.19823e-11
A_23_P26729	COIL	2.24167e-11	0.0461802	0.644567	0.999868	0.566634	0.0239915	0.077483	0.599787	0.0225439	2.95454e-11	0.599787	0.0810355	0.917743	1.2959e-05	0.232878	0.599787	7.59515e-07	0.077483	6.78911e-10	2.14594e-05
A_23_P8848	INTS9	1.34599e-18	3.23727e-07	0.0737481	0.999868	0.978088	0.000120424	6.93671e-06	0.0382875	0.897348	2.03359e-08	0.554169	4.21966e-09	9.7136e-05	0.0644066	6.29985e-11	5.88616e-06	0.209851	0.0516924	4.7654e-14	1.85499e-08
A_23_P18276	RBM5	8.01641e-32	6.46339e-06	0.0231009	0.999868	0.937728	0.000178191	3.37419e-05	0.429807	7.45931e-10	2.31736e-28	0.712062	0.00306063	0.012673	1.65641e-14	0.000804073	0.0288994	8.82403e-14	7.36363e-08	2.06078e-25	1.48211e-07
A_23_P4821	JUNB	2.89555e-34	8.11893e-15	0.0105317	0.999868	0.837786	0.000222492	9.20828e-07	0.0006606	0.00867042	8.56211e-20	0.24131	2.92572e-12	0.286724	1.13394e-08	2.59392e-16	0.0265729	3.3347e-06	3.07671e-09	1.18474e-33	3.94415e-11
A_24_P294931	PPP2R5D	4.67186e-15	0.000531905	0.537479	0.999868	0.799223	1.34201e-05	2.00622e-06	0.866772	0.171074	6.2924e-06	0.791341	3.30868e-05	1.66025e-08	0.866772	5.01696e-06	1.8619e-09	0.866772	0.115851	1.34201e-05	7.86486e-09
A_24_P682601	A_24_P682601	7.19408e-40	2.37936e-09	0.317304	0.999868	0.972114	1.23644e-10	9.50732e-18	0.0136847	4.4459e-10	4.14966e-37	0.0252646	5.41919e-05	0.859736	2.16619e-12	3.78316e-10	0.0181751	4.758e-07	0.000125228	1.0576e-26	1.49184e-12
A_32_P126362	A_32_P126362	8.61528e-21	0.00129343	0.499347	0.999868	0.971845	5.96858e-11	5.90716e-15	0.00010835	6.19627e-06	5.39869e-19	0.217982	0.00603027	0.0470966	0.00861238	6.49565e-05	0.00135169	0.148591	0.443539	1.28015e-07	6.19627e-06
A_24_P342670	GON4L	0.0164949	0.326943	0.000387946	0.999868	0.675646	0.665496	0.789356	0.180333	0.186922	0.351077	0.459946	0.351077	0.370313	0.180333	0.147596	0.147812	0.459946	0.933399	0.0271507	0.0271507
A_23_P202750	C11orf54	1.58411e-13	0.000457584	0.0293526	0.999868	0.924898	0.0848397	0.000371366	0.0848397	7.43783e-05	1.63027e-13	0.06357	0.991483	0.0229571	6.58618e-09	0.06357	0.638374	7.43783e-05	0.0229571	6.58618e-09	0.000585402
A_24_P155058	IKBKB	2.97836e-06	0.917475	0.058996	0.999868	0.704742	0.0718031	0.532662	0.01209	6.54188e-06	0.00361617	0.212541	0.456215	0.00757739	0.212541	0.0476644	6.20337e-05	0.0144198	0.0476644	0.568491	0.144941
A_23_P29885	MAEA	6.41499e-33	2.05237e-10	0.471132	0.999868	0.989917	4.77669e-05	4.75127e-08	0.920812	9.78425e-11	5.58403e-27	0.180048	6.40888e-05	0.0103524	1.48888e-12	6.8664e-08	0.215933	3.41373e-09	1.37788e-10	5.58403e-27	3.80896e-06
A_32_P13337	A_32_P13337	9.62712e-14	1.48516e-28	0.67919	0.999868	0.698179	0.657527	0.503766	0.371135	0.626631	1.85513e-10	0.86462	0.120392	0.910475	5.95512e-09	0.0705433	0.900006	1.48872e-08	0.111729	8.19494e-14	1.31963e-08
A_24_P761386	A_24_P761386	6.50869e-05	0.000328284	0.0985341	0.999868	0.896982	0.450551	0.450551	0.975965	0.116955	8.48624e-05	0.975965	0.450551	0.450551	0.00138514	0.450551	0.450551	0.00138514	0.116955	8.48624e-05	0.0399663
A_24_P110967	PCMTD1	0.000474377	2.30956e-06	0.206684	0.999868	0.999995	0.815158	0.136992	0.981492	0.00137889	0.987167	0.289123	0.815158	0.00431526	0.815158	0.12727	0.12727	0.136992	0.00137889	0.981492	0.00137889
A_23_P140434	MYO5C	9.1333e-06	7.53636e-05	0.30588	0.999868	0.846194	0.186921	0.000901442	0.945657	0.00322917	0.000901442	0.0495068	0.161714	0.131859	0.0495068	0.000901442	0.779506	0.945657	0.0025269	0.000901442	0.779506
A_23_P96483	ZBTB33	1.53794e-05	0.120541	0.036234	0.999868	0.470404	0.190905	0.0367082	0.420356	0.0105367	8.68682e-06	0.427008	0.56912	0.190905	0.0020865	0.190905	0.56912	0.0207158	0.0775666	0.000323102	0.0775666
A_23_P59255	C6orf162	1.48867e-13	0.00976084	0.120803	0.999868	0.861272	0.00787822	0.00177492	0.00177492	1.16517e-09	1.77761e-12	0.680052	0.680052	0.000446279	7.10528e-06	0.994524	0.00177492	3.55398e-05	0.00177492	3.55398e-05	0.337171
A_23_P92590	YTHDC1	8.23422e-20	0.000327776	0.00852906	0.999868	0.987201	0.0163329	1.30971e-06	0.834095	0.000407025	6.79285e-17	0.0163329	0.0261293	0.235975	1.01333e-09	3.00865e-06	0.232538	0.000129272	0.000774968	1.39942e-16	1.08953e-06
A_24_P93523	IGKV1D-8	0.271179	1.04075e-11	0.119145	0.999868	0.707727	0.421598	0.421598	0.656166	0.421598	0.678952	0.656166	0.421598	0.678952	0.421598	0.656166	0.90634	0.656166	0.656166	0.90634	0.656166
A_23_P91140	PECR	5.24071e-19	1.56503e-05	0.149813	0.999868	0.73086	0.0213257	5.59842e-07	0.0162221	6.61894e-06	3.99604e-19	0.00831396	0.901656	0.0243486	1.42729e-11	0.0105357	0.698718	1.99047e-05	0.0304025	1.8314e-11	5.84197e-06
A_23_P2922	MBIP	1.43905e-09	0.0099056	0.272705	0.999868	0.937905	0.00755137	0.000844495	0.000844495	7.21931e-08	3.15734e-09	0.482482	0.494463	0.00705091	0.000844495	0.9463	0.040475	0.00755137	0.0397578	0.00755137	0.539477
A_23_P85236	FAM127A	2.10277e-18	0.053332	0.343518	0.999868	0.898191	0.013286	1.59543e-07	0.00478679	0.841004	7.71807e-06	0.00478679	1.59543e-07	0.0231709	0.0360246	1.09818e-15	4.49488e-07	0.500443	0.00351982	6.92274e-13	2.14393e-05
A_24_P267619	SIRPA	5.18582e-07	6.73542e-05	0.7326	0.999868	0.12392	0.152201	0.236283	0.00116189	6.00961e-07	0.00645878	0.729947	0.0780508	0.000382282	0.16324	0.0358279	0.000107913	0.09271	0.0780508	0.679783	0.0358279
A_24_P762886	KIAA0485	5.00086e-08	0.037019	0.0208105	0.999868	0.837372	0.317809	0.405506	0.866076	5.76471e-05	3.97133e-05	0.866076	0.229083	0.00295319	0.00196707	0.299807	0.00158272	0.00107506	3.01692e-05	2.92288e-05	0.866076
A_23_P109470	THOC5	2.70477e-09	1.5636e-12	0.786195	0.999868	0.366593	0.00522758	0.00911716	0.0861062	0.151149	0.0149036	0.853216	1.45904e-05	2.57061e-05	0.853216	1.85421e-05	3.80845e-05	0.903438	0.853216	3.03928e-05	9.16457e-05
A_32_P129752	TMEM30B	8.71375e-10	7.65106e-09	0.00211078	0.999868	0.848778	0.00129849	7.65354e-05	0.0327567	7.39774e-05	9.68963e-11	0.481655	0.307576	0.415525	0.00111863	0.0727579	0.857625	0.00891149	0.058866	2.06635e-05	0.0161341
A_23_P205567	PRKCH	2.85142e-19	0.00598764	0.0125196	0.999868	0.494325	2.34311e-06	1.95521e-07	0.00313544	3.73147e-08	1.20957e-20	0.624684	0.0811649	0.387997	1.25678e-06	0.0249538	0.624684	7.12979e-06	0.00808785	7.04714e-11	8.44481e-05
A_32_P75867	A_32_P75867	3.56694e-09	3.38421e-06	0.163733	0.999868	0.774649	0.032466	0.00295108	0.00295108	4.93826e-07	7.72408e-09	0.403391	0.403391	0.00377494	0.000334073	0.965302	0.035745	0.00377494	0.0382721	0.00413095	0.413145
A_32_P136662	A_32_P136662	9.36878e-27	3.60909e-09	0.975977	0.999868	0.759539	6.52768e-06	2.52191e-10	5.53308e-08	3.864e-11	3.6308e-29	0.0780161	0.376765	0.0268417	1.34057e-12	0.376765	0.602587	3.482e-08	0.193249	2.52191e-10	7.91833e-07
A_23_P128192	PFDN5	3.19747e-05	0.00231588	0.423965	0.999868	0.900345	0.322699	0.189194	0.00015127	0.000722138	0.189194	0.782658	0.00591448	0.0152794	0.782658	0.0120846	0.0315955	0.974683	0.782658	0.0139274	0.0362655
A_23_P207367	STAT5A	2.4234e-10	0.110982	0.458453	0.999868	0.944638	0.414834	0.464257	0.00176985	0.000173221	0.18294	0.880995	3.71592e-05	4.64641e-06	0.638781	4.61943e-05	4.73285e-06	0.570599	0.570599	5.31089e-06	9.37171e-07
A_32_P72067	ARHGAP24	1.1899e-05	0.000183292	0.848376	0.999868	0.73086	0.202188	0.454807	0.0308197	0.337235	0.0300854	0.454807	0.394965	0.0300854	0.000557104	0.13894	0.120287	0.00411096	0.00225036	1.53346e-05	0.219681
A_23_P217832	FAM129A	5.13823e-10	8.66314e-05	0.00188299	0.999868	0.793247	0.251362	0.445363	0.000120427	0.00690163	0.251362	0.678897	6.32267e-07	7.59351e-05	0.96916	2.70419e-06	0.000270528	0.678897	0.358444	6.32267e-07	7.59351e-05
A_24_P45367	NIPAL3	2.94515e-15	1.13718e-48	0.0505144	0.999868	0.565947	0.16409	0.0015491	0.543116	0.672888	5.69888e-11	0.0930339	0.043051	0.0727604	2.95678e-07	0.000143274	0.000390207	0.00049428	0.820546	1.18559e-12	6.25828e-12
A_32_P85279	CR617560	1.51952e-06	4.10239e-33	0.667226	0.999868	0.883316	0.0291448	1.2172e-05	0.00547957	0.0383159	2.62249e-06	0.0383159	0.524729	0.829639	0.0155463	0.171293	0.0291448	0.592858	0.424758	0.0571016	0.0111008
A_24_P31676	INSM1	8.73491e-05	0.000952914	0.691505	0.999868	0.907351	0.000735561	0.000735561	0.0294755	6.38916e-05	0.00186546	0.97992	0.408195	0.486273	0.872402	0.408195	0.486273	0.872402	0.0920198	0.486273	0.451683
A_24_P251534	CTDSPL	2.80392e-13	0.27925	0.520771	0.999868	0.824038	0.0524337	0.0850333	4.80822e-06	2.21253e-08	1.74391e-10	0.784001	0.00990398	0.000172383	4.80822e-06	0.00415504	5.21337e-05	1.33043e-06	0.243621	0.0445672	0.384567
A_24_P630490	DFNB59	1.08952e-07	0.0262203	0.411796	0.999868	0.470404	0.0739417	0.0968953	0.0739417	0.00017603	1.05465e-07	0.911148	0.995531	0.0451876	0.000277409	0.911148	0.0338889	0.00017603	0.0451876	0.000277409	0.120279
A_23_P88046	CARKD	4.50445e-16	3.37603e-12	0.662563	0.999868	0.83062	0.00219725	1.211e-06	0.0427043	8.09181e-06	1.65921e-16	0.0791437	0.285122	0.151346	1.3798e-07	0.00477461	0.758095	0.000260422	0.0136869	2.72084e-10	0.000128696
A_23_P121122	NAT13	2.40351e-11	0.00030474	0.727892	0.999868	0.999147	0.0158777	0.00157286	0.196471	1.68191e-09	1.105e-07	0.436904	0.269737	0.000221795	0.00284666	0.0612079	0.00260308	0.022624	1.52307e-06	5.50167e-05	0.436904
A_23_P25224	CSDA	2.09415e-37	0.000415955	0.236593	0.999868	0.640706	3.03963e-11	1.3002e-14	0.000189614	1.6523e-11	2.85509e-38	0.293717	0.00295872	0.847661	1.75671e-12	4.36137e-05	0.376679	7.33542e-10	0.00190111	1.30857e-22	9.20503e-12
A_23_P14165	GPR18	1.75942e-07	3.26415e-16	0.537904	0.999868	0.483071	0.0351785	0.00168242	0.00194556	0.00563504	7.69122e-09	0.311612	0.331817	0.544413	0.000441819	0.93496	0.748108	0.00838914	0.760507	0.00803359	0.00390595
A_23_P128991	C14orf156	1.32529e-06	0.0725424	0.331483	0.999868	0.904391	0.0091333	0.000549692	7.00525e-05	7.4329e-07	7.00525e-05	0.5274	0.24464	0.0253737	0.24464	0.532121	0.14925	0.532121	0.36971	0.997272	0.36971
A_23_P169756	HIPK2	3.3943e-10	0.000284962	0.175922	0.999868	0.818323	0.242205	0.0308141	0.0308953	0.00447849	0.0195873	0.370797	0.000663052	3.52427e-05	0.268927	1.13527e-05	5.41163e-07	0.779715	0.451683	7.60267e-06	5.41163e-07
A_24_P592318	TATDN2	8.02302e-15	4.69948e-07	0.021642	0.999868	0.805262	0.000139448	5.30932e-06	0.250512	6.65414e-06	5.06746e-14	0.447951	0.00747149	0.447951	0.000139448	0.000627705	0.987987	0.00145698	0.00072759	1.34581e-10	0.00181065
A_23_P301340	C17orf56	3.86734e-19	0.000256019	0.744238	0.999868	0.94823	0.0893927	0.00150484	0.125874	0.000602948	1.12436e-13	0.162911	0.0010013	0.0920357	1.12679e-08	3.13901e-06	0.691529	6.92107e-06	9.95504e-07	8.62822e-19	5.59322e-05
A_23_P320261	DMKN	3.97701e-08	6.65276e-07	0.348131	0.999868	0.684535	0.00703064	3.18634e-05	0.533816	0.000696656	2.69595e-06	0.162499	0.0330427	0.48666	0.0330427	0.000352517	0.48666	0.479325	0.00515609	2.58943e-05	0.162499
A_23_P148463	CUL4B	3.45295e-12	0.000213667	0.268855	0.999868	0.81142	0.0981616	0.00779766	0.0086656	2.33068e-07	2.94912e-11	0.340403	0.361865	0.000364213	4.44766e-07	0.936999	0.00788358	3.08353e-05	0.00779766	3.08353e-05	0.140043
A_24_P918608	A_24_P918608	0.0920406	0.232413	0.0479089	0.999868	0.515075	0.390928	0.442122	0.390928	0.836359	0.836359	0.12839	0.836359	0.390928	0.390928	0.12839	0.558259	0.390928	0.390928	0.455314	0.797392
A_23_P314526	FLOT1	0.0026654	2.75973e-27	0.337227	0.999868	0.0674856	0.451685	0.451685	0.104529	0.693772	0.179832	0.928317	0.0129833	0.300497	0.451685	0.0129833	0.304428	0.451685	0.222358	0.00169251	0.0979317
A_24_P792130	LOC100289574	7.34102e-07	2.20097e-06	0.194648	0.999868	0.657229	0.00960016	0.0109512	0.0757495	0.0089148	3.11024e-08	0.917175	0.534212	0.917175	0.00411333	0.572118	0.917175	0.00310447	0.512501	0.000304248	0.00533607
A_24_P554408	BC007809	0.000694274	0.00059421	0.652735	0.999868	0.941725	0.246472	0.0390711	0.00015026	0.0251408	0.0422642	0.371031	0.0213755	0.251652	0.375362	0.121237	0.809062	0.974769	0.216071	0.121237	0.809062
A_23_P418493	ATPAF2	0.00186915	0.000876721	0.0367319	0.999868	0.811264	0.159505	0.0216295	0.725967	0.607873	0.80066	0.474546	0.0585333	0.0424087	0.284689	0.00627058	0.00627058	0.0424087	0.825318	0.579557	0.474546
A_24_P147407	STRADA	5.1084e-10	0.00943901	0.823081	0.999868	0.232845	0.0105708	0.0663017	0.200692	0.0870229	0.000169584	0.455253	0.000122964	2.60098e-05	0.214833	0.00132955	0.000306659	0.0568985	0.636384	5.57813e-07	1.36566e-07
A_23_P114947	RGS2	1.83607e-19	1.08552e-32	0.0323923	0.999868	0.683993	1.09472e-06	2.21669e-07	0.01796	1.12694e-08	1.26691e-19	0.782587	0.00961078	0.375925	9.94256e-06	0.00398433	0.503619	2.30422e-05	0.000504623	5.58985e-12	0.000504623
A_23_P91640	ASPHD2	4.14567e-10	1.4532e-07	0.0151674	0.999868	0.856358	0.0235798	0.0213482	0.0261901	0.00518057	0.371475	0.964807	6.10387e-06	4.91015e-07	0.192011	4.76007e-06	4.91015e-07	0.186992	0.519664	0.00224822	0.000240174
A_23_P42168	MDFI	5.60508e-21	0.240098	0.00740426	0.999868	0.999995	2.28137e-05	6.98399e-05	0.00110885	3.08057e-07	4.86281e-23	0.728936	0.36957	0.36957	2.95788e-09	0.518241	0.242282	3.08552e-10	0.065714	7.58491e-12	6.95387e-07
A_23_P150746	DKFZp547G183	5.64768e-20	2.16311e-11	0.258568	0.999868	0.992923	0.0190821	0.0244853	0.409027	3.08843e-06	4.22946e-18	0.843397	0.119958	0.0232993	9.6081e-11	0.157327	0.0154212	2.16458e-11	0.000109193	1.53927e-15	4.30492e-05
A_24_P148750	SH3BP5	3.23285e-14	1.28543e-08	0.600761	0.999868	0.831105	0.00113299	4.10971e-06	0.864009	0.523488	2.75944e-10	0.196702	0.00173433	0.0116996	0.00113299	7.31697e-06	0.000117307	0.0497143	0.601045	3.55576e-10	1.42855e-08
A_23_P259490	MXD4	1.05018e-51	0.0028755	0.211853	0.999868	0.896279	4.71418e-08	2.73939e-13	0.484605	5.68661e-05	2.37463e-45	0.0695563	1.53077e-06	0.162906	9.5342e-22	2.6168e-11	0.00123164	1.06343e-15	0.000769283	1.33126e-42	1.07647e-26
A_23_P324490	KIAA0355	4.55716e-19	8.89896e-07	0.00165983	0.999868	0.958151	0.0166177	0.000283894	0.0585859	6.9272e-08	1.64272e-18	0.207596	0.597734	0.00294699	6.56414e-11	0.0764261	0.0733748	6.90198e-08	0.000493981	2.56769e-12	0.000443576
A_23_P214897	AKAP12	1.53092e-07	0.0110024	0.505832	0.999868	0.961408	0.0748907	0.322566	0.0442491	0.298571	0.00290956	0.322566	0.00013351	0.00476987	0.202691	0.00310512	0.0496356	0.0324899	0.322566	4.43147e-07	6.26587e-05
A_32_P165297	CR627122	1.29222e-41	0.000426872	0.0182724	0.999868	0.778668	4.0644e-12	1.44234e-08	0.0371951	0.000774978	6.13719e-39	0.16181	8.77691e-07	0.000386049	4.0644e-12	0.000360417	0.0271263	1.1249e-16	0.176978	4.83591e-30	5.10938e-24
A_24_P394047	CYP20A1	2.77339e-11	0.0364121	0.983075	0.999868	0.54264	0.00331568	7.67055e-06	0.111438	4.14414e-06	1.28245e-10	0.13478	0.147467	0.0914976	0.000407705	0.00403043	0.760364	0.0325323	0.00248363	1.1235e-06	0.0703754
A_24_P330366	RCOR1	7.09754e-21	8.25067e-05	0.081964	0.999868	0.992886	0.0019877	0.00105072	0.00192795	0.997461	5.71887e-10	0.808568	6.78533e-10	0.0019877	0.0012266	1.34958e-10	0.00108757	0.0019877	0.0019877	6.68889e-20	6.78533e-10
A_24_P190424	RAB8A	5.41446e-12	1.14792e-07	0.543413	0.999868	0.807514	0.00828416	0.000263118	0.00828416	0.287584	0.0341577	0.323079	1.87874e-07	0.000263118	0.616644	4.9072e-10	2.5987e-06	0.160425	0.141961	2.5987e-06	0.0016077
A_24_P941336	TSR1	7.52851e-22	3.58497e-07	0.00532945	0.999868	0.778866	3.00568e-07	1.6415e-06	0.201017	4.65695e-09	6.18787e-20	0.657103	9.92395e-05	0.426504	1.87233e-05	0.000423222	0.225974	2.49715e-06	3.45886e-06	1.69717e-15	0.000522894
A_23_P126593	S100A11	3.06726e-09	4.90322e-15	0.448981	0.999868	0.674549	0.1418	0.0348171	0.00642968	0.061466	0.0461036	0.552268	2.52056e-05	0.000702839	0.583888	1.62349e-06	4.83058e-05	0.933021	0.467328	2.7634e-06	9.54539e-05
A_24_P921032	SLC2A3P1	3.86486e-10	0.0483755	0.00326761	0.999868	0.979426	0.0137528	8.17725e-06	0.190583	2.14331e-05	7.38755e-09	0.0585806	0.190583	0.0839604	0.000765486	0.00131349	0.882989	0.12481	0.00257202	5.14995e-06	0.109329
A_23_P119448	SAPS1	0.00170083	0.000825492	0.921195	0.999868	0.753002	0.131308	0.131308	0.18862	0.00284565	0.00284565	0.98389	0.928563	0.113631	0.104163	0.928563	0.113631	0.104163	0.104163	0.104163	0.928563
A_23_P202080	TSPAN14	0.0078768	0.00686815	0.40283	0.999868	0.96899	0.361849	0.109517	0.375357	0.635909	0.275986	0.545612	0.0649703	0.171398	0.813604	0.0174433	0.0496476	0.635909	0.635909	0.0496476	0.126618
A_23_P100764	SLC25A39	1.56858e-33	0.000456986	0.70876	0.999868	0.608914	7.9527e-12	3.37973e-15	0.000230171	1.3772e-09	7.04587e-34	0.325281	0.00101762	0.429477	3.09498e-09	1.57786e-05	0.080345	4.97349e-07	0.0134426	3.76113e-19	5.50558e-11
A_23_P256445	VCPIP1	6.76403e-19	1.94096e-11	0.00616749	0.999868	0.990029	0.000466966	4.71282e-06	0.0901498	0.000135839	3.3738e-11	0.326051	1.79327e-07	0.701823	0.00103587	3.48358e-10	0.535678	0.0213365	3.79154e-08	1.45985e-16	0.00391126
A_23_P365418	ZNF783	5.60878e-17	4.45987e-21	0.833715	0.999868	0.902901	0.0316728	0.00123382	0.783171	0.473237	1.12997e-14	0.329897	0.0567555	0.18289	1.45836e-08	0.00279062	0.0167514	2.92227e-06	0.62143	3.51002e-14	2.6596e-12
A_23_P428819	AKIRIN2	7.09893e-14	5.58376e-20	0.761841	0.999868	0.883784	0.00936575	0.0147596	0.000162817	0.736387	0.00277141	0.821945	1.30568e-10	0.00363664	0.685349	2.05075e-10	0.00588459	0.558876	0.00081726	1.49336e-11	0.000898407
A_23_P4112	PYY	7.38409e-11	0.0663604	0.738976	0.999868	0.999995	0.000909329	6.37256e-06	0.00224889	8.18039e-05	2.48518e-12	0.246983	0.747502	0.535615	0.000195553	0.143186	0.601261	0.0101046	0.365981	7.94289e-05	0.00224889
A_23_P120364	PPDPF	8.65244e-15	7.98067e-05	0.312184	0.999868	0.48322	0.00418324	3.49416e-06	0.000137365	1.45892e-08	2.23627e-15	0.0758821	0.3323	0.00388813	2.53328e-07	0.392451	0.234252	0.000436679	0.0496464	2.05463e-05	0.024166
CPID_293	CSNK1E	1.25156e-05	7.2216e-06	0.9905	0.999868	0.959681	0.162444	0.0688393	0.927029	0.00765087	5.728e-05	0.688338	0.169127	0.169127	0.00964943	0.0749099	0.313367	0.0286389	0.00765347	5.728e-05	0.199405
A_32_P155786	RPS2	0.397871	4.22776e-11	0.158432	0.999868	0.928857	0.844261	0.709011	0.636583	0.701793	0.844261	0.701793	0.636583	0.636583	0.709011	0.701793	0.709011	0.844261	0.844261	0.701793	0.701793
A_24_P418086	RBM34	9.86803e-10	0.324939	0.520742	0.999868	0.992886	0.042605	0.0237346	0.108592	3.56263e-05	8.85084e-10	0.780554	0.638399	0.0413069	3.56263e-05	0.477646	0.055773	7.60074e-05	0.0121543	5.55558e-06	0.0471784
A_23_P5936	C20orf117	0.147279	0.410569	0.484732	0.999868	0.649574	0.840102	0.604787	0.381079	0.9242	0.944801	0.405433	0.511239	0.9242	0.840102	0.081949	0.535422	0.612806	0.405433	0.381079	0.9242
A_32_P217330	A_32_P217330	1.71198e-08	0.00629555	0.0619128	0.999868	0.894185	0.0203332	0.00830576	0.422957	0.0015679	1.347e-08	0.689938	0.145213	0.361434	0.000954319	0.0628457	0.532452	0.00211225	0.014958	9.0397e-07	0.014958
A_23_P368729	TFEB	5.7693e-20	2.18416e-06	0.313671	0.999868	0.51926	0.00113839	2.36882e-06	0.0425367	0.127189	9.85623e-08	0.175684	9.85623e-08	1.5478e-06	0.0413971	1.95063e-11	6.98391e-10	0.438915	0.624137	8.32643e-13	1.95063e-11
A_23_P201854	GJB3	2.95413e-18	5.18527e-05	0.937483	0.999868	0.993361	0.000289271	3.14824e-09	0.0190824	3.467e-09	3.77632e-17	0.0192073	0.178545	0.0190824	6.11673e-07	0.000289271	0.927716	0.00532733	0.000289271	5.40865e-10	0.00783557
A_24_P363953	RAB11FIP2	3.51281e-19	0.00228297	0.975985	0.999868	0.959099	0.00617777	0.000141702	0.0040191	1.2135e-12	1.00571e-16	0.315727	0.877035	6.9948e-06	9.65015e-09	0.371076	0.000381614	1.4168e-06	1.15588e-05	1.56486e-08	0.212491
A_23_P213966	TIGD6	1.63198e-07	2.83288e-07	0.236237	0.999868	0.921007	0.0121052	2.55671e-05	0.0382472	3.69267e-05	3.84616e-07	0.10387	0.666946	0.116254	0.0121052	0.0382472	0.9575	0.309775	0.0451854	0.00313567	0.309775
A_24_P301547	C17orf80	1.49937e-10	0.0185078	0.43189	0.999868	0.91199	0.014727	0.000516259	0.288793	4.41973e-05	5.51411e-10	0.288793	0.1585	0.0821693	0.000138113	0.0146434	0.421552	0.00417271	0.00180077	1.61657e-07	0.0364635
A_24_P216964	NUCKS1	4.53404e-06	1.67471e-24	0.0484925	0.999868	0.50651	0.0167267	5.35578e-05	0.509278	0.0728925	0.000240878	0.0957222	0.0734068	0.569586	0.199844	0.000519326	0.0346366	0.723097	0.214952	0.00228772	0.0734068
A_23_P6561	FLJ10213	3.65122e-14	2.59233e-07	0.333279	0.999868	0.54741	0.233816	0.0134552	0.648232	0.0152419	3.30262e-13	0.220338	0.48482	0.223844	6.91939e-10	0.0436555	0.979991	1.12838e-06	0.0476917	4.99212e-12	1.46647e-06
A_24_P401981	LOC731275	0.00123602	0.00129236	0.645216	0.999868	0.363388	0.183504	0.350779	0.0110328	0.00130767	0.183504	0.712216	0.183504	0.0586765	0.96982	0.0910598	0.0208477	0.712216	0.527619	0.183504	0.0586765
A_24_P778836	RSL1D1	5.16973e-12	1.7954e-05	0.00619156	0.999868	0.761113	0.000636021	1.44084e-05	0.0318646	2.00337e-05	8.12927e-13	0.365651	0.196017	0.365651	0.000147791	0.0254393	0.986239	0.00354787	0.0281623	4.28068e-07	0.00374822
A_23_P92842	SAR1B	2.67947e-06	5.68214e-05	0.0781239	0.999868	0.591243	0.238734	0.0268218	0.00387895	4.09679e-06	0.000388845	0.321684	0.0900568	0.000646168	0.0158334	0.408394	0.0158334	0.144303	0.0900568	0.408394	0.321684
A_32_P117145	LRDD	1.45874e-06	2.9507e-09	0.0659952	0.999868	0.910477	0.0105849	0.00241882	0.272772	0.0497737	6.07048e-07	0.590028	0.13329	0.50604	0.0188948	0.0497737	0.272772	0.0497737	0.387125	0.00011141	0.00315604
A_24_P265003	AK097034	0.00848735	0.261076	0.0241088	0.999868	0.882694	0.050437	0.142753	0.352914	0.050437	0.612197	0.612197	0.352914	0.978241	0.0218277	0.612197	0.612197	0.050437	0.352914	0.142753	0.0218277
A_32_P73654	A_32_P73654	2.56578e-31	0.00112962	0.491004	0.999868	0.999249	1.01087e-06	8.30314e-12	0.0189221	3.53343e-07	9.36012e-31	0.0526782	0.0114157	0.774732	1.10286e-12	5.65413e-06	0.0982774	6.99715e-08	0.00575649	1.70863e-21	8.30314e-12
A_23_P87500	ORMDL2	4.65095e-25	1.0086e-16	0.106616	0.999868	0.162151	5.61116e-05	5.61749e-13	0.795529	0.00327502	4.62345e-18	0.0013434	0.000142735	0.28615	8.9771e-07	2.38853e-12	2.48786e-05	0.0628833	0.00665536	1.45185e-17	3.61455e-09
A_23_P358394	FAM65B	1.03148e-13	0.0397779	0.678858	0.999868	0.640973	0.153793	0.289519	0.00200746	0.0168903	5.20337e-05	0.677806	1.01911e-05	0.000157209	0.00762409	3.92447e-05	0.000566267	0.00200746	0.517644	2.5952e-12	2.77504e-10
A_24_P92640	LOC100128288	1.27054e-18	0.000290792	0.169873	0.999868	0.999995	1.28373e-05	1.0768e-08	0.120427	1.30097e-06	1.75801e-17	0.195938	0.00400114	0.572682	1.5824e-05	2.67837e-05	0.462593	0.00177564	0.000777443	1.63372e-12	0.000165952
A_24_P479065	A_24_P479065	8.96999e-11	3.5015e-09	0.734623	0.999868	0.882694	0.0150785	0.02553	0.0171222	0.00026742	4.64036e-12	0.874023	0.921851	0.255902	7.51433e-06	0.892921	0.168457	2.54642e-06	0.2335	5.79725e-06	0.00127222
A_24_P227211	KLC2	2.62489e-30	0.0218064	0.173049	0.999868	0.967998	3.88046e-07	9.44378e-11	0.00631646	2.3895e-11	4.09662e-30	0.161201	0.0193569	0.0807624	1.08102e-11	0.000157651	0.678259	2.09225e-08	4.70912e-05	1.85928e-19	3.38558e-07
A_32_P194779	ZBTB34	8.66485e-13	1.83115e-12	0.00687445	0.999868	0.806151	0.0228034	0.0033575	0.463815	8.19613e-07	7.67239e-11	0.503698	0.104757	0.00845158	1.81585e-05	0.0258697	0.0360454	0.000171057	2.11004e-05	4.44693e-09	0.0996149
A_32_P20454	COPA	2.66455e-11	0.135412	0.000191217	0.999868	0.972114	0.0146961	0.00598497	0.615009	0.000856273	4.10457e-09	0.741263	0.00351023	0.329506	0.00061376	0.00108198	0.485011	0.00108198	0.000147438	2.27639e-10	0.0124548
A_23_P207850	TNS4	1.96881e-06	6.49113e-10	0.597721	0.999868	0.850822	0.073939	8.82352e-06	0.843009	0.843009	0.073939	0.0151947	0.11507	0.11507	0.993742	2.20637e-05	2.20637e-05	0.0151947	0.993742	0.11507	0.11507
A_23_P148959	TM2D1	8.88407e-15	0.00128691	0.00239966	0.999868	0.787477	0.0630592	0.00142203	0.00531001	4.38628e-09	2.57628e-13	0.201782	0.382417	4.59255e-05	3.01127e-08	0.668591	0.00423948	1.30286e-05	0.00142203	2.63381e-06	0.141782
A_32_P41662	MTRF1L	4.75431e-10	1.2402e-11	0.612104	0.999868	0.701431	0.0235767	6.90982e-06	0.0445952	0.000247779	4.29613e-10	0.0263883	0.73952	0.158673	6.8443e-05	0.0125948	0.403107	0.0637599	0.0866035	1.93253e-05	0.0125948
A_24_P928415	VPS29	4.18309e-05	0.000376242	0.00167237	0.999868	0.830765	0.116772	0.0119777	0.055499	0.0119777	4.08278e-06	0.401805	0.771344	0.401805	0.00508869	0.566855	0.934058	0.0389998	0.564087	0.0110339	0.0481167
A_23_P203841	BAZ2A	6.37243e-11	0.569756	0.0199372	0.999868	0.947679	0.75253	0.950854	9.06663e-05	0.226512	0.00117069	0.75253	0.00036771	0.399342	0.000364239	9.06663e-05	0.226512	0.000929949	0.00938417	1.29793e-12	1.48555e-05
A_23_P151856	CTDSPL2	4.8799e-12	0.000850352	0.00853595	0.999868	0.67853	0.00511745	0.00322546	0.00404972	9.50587e-10	2.03532e-10	0.943413	0.943413	0.000670308	0.000293667	0.943413	0.000776261	0.000293667	0.000776261	0.000293667	0.87922
A_24_P112542	A_24_P112542	4.32567e-62	0.286941	0.89771	0.999868	0.999995	3.0213e-16	3.04881e-22	0.830436	3.5574e-05	1.07514e-47	0.117761	5.97806e-17	3.5574e-05	8.60806e-14	4.86248e-23	1.35378e-08	1.32984e-09	1.50391e-05	1.15914e-48	3.76011e-28
A_23_P102582	C20orf24	2.24495e-18	1.54136e-20	0.0257289	0.999868	0.710307	0.00772547	6.99226e-05	0.594937	2.36487e-06	3.10472e-16	0.209232	0.0304569	0.0304569	1.74787e-08	0.000466046	0.360026	7.5763e-06	1.87658e-05	7.05993e-15	0.000429928
A_23_P342709	FBXO15	4.17285e-17	0.00822331	0.981463	0.999868	0.892244	9.30539e-07	3.05909e-05	0.409284	0.0393371	7.54585e-15	0.409284	3.13523e-05	0.00417345	0.00231248	0.000591615	0.0373156	0.0001128	0.206927	1.16289e-12	8.15711e-09
A_24_P177585	GEN1	8.06872e-10	0.00115512	0.809784	0.999868	0.830925	0.270774	0.0474917	0.0244604	5.82398e-07	8.00944e-08	0.457926	0.31131	0.000134958	1.98342e-05	0.749985	0.00167149	0.0003519	0.00472103	0.00109294	0.656399
A_24_P693433	AK022364	0.410698	0.750444	0.00382328	0.999868	0.368935	0.561819	0.561819	0.561819	0.561819	0.785814	0.897187	0.897187	0.897187	0.897187	0.897187	0.897187	0.897187	0.897187	0.897187	0.897187
A_24_P234105	GLTPD1	1.90174e-24	4.78994e-07	0.401539	0.999868	0.752904	1.13212e-08	3.11596e-11	0.00221298	2.2846e-09	8.73565e-25	0.394796	0.00592571	0.708704	7.81086e-07	0.000239541	0.616108	3.73356e-05	0.00221298	5.63851e-14	5.57516e-06
A_23_P90679	STRADB	5.98625e-58	0.00199776	0.347358	0.999868	0.868534	2.87161e-19	5.54846e-24	0.00206587	9.57845e-11	1.99882e-53	0.237759	8.02822e-10	0.0089045	1.09084e-14	2.81857e-13	0.000180191	1.41555e-11	0.000450534	3.99561e-39	1.99493e-23
A_24_P416257	GGA2	4.25378e-11	8.14118e-23	0.825784	0.999868	0.632774	0.237768	0.0106115	0.042398	0.0145764	0.00150551	0.170348	0.00150551	0.000351836	0.042398	3.14821e-06	4.87557e-07	0.505678	0.624311	3.19908e-07	6.96583e-08
A_24_P65722	LILRB4	0.000231809	1.07564e-08	0.440714	0.999868	0.851952	0.198228	0.00136214	0.0347376	0.00612803	0.000379319	0.0739671	0.419523	0.167338	0.0260406	0.339377	0.666169	0.589914	0.520493	0.16585	0.419523
A_23_P124327	NSD1	7.79121e-10	0.000310933	0.340611	0.999868	0.852275	0.267258	0.230252	0.0186016	1.62781e-05	0.237356	0.834869	0.000613298	6.79584e-08	0.0274447	0.000271108	2.71391e-08	0.0183193	0.0475435	0.237356	0.00207253
A_23_P11071	PORCN	7.45348e-48	4.51109e-10	0.423479	0.999868	0.967998	2.38878e-11	2.86793e-18	0.00511066	1.80312e-10	7.46395e-46	0.0332375	7.47407e-05	0.778332	1.39106e-17	9.1592e-10	0.0181975	2.38878e-11	0.000256765	2.90151e-33	4.42669e-18
A_23_P108143	GAMT	1.76648e-05	3.71028e-16	0.0829913	0.999868	0.898191	0.239016	0.0147289	0.161538	0.0817526	0.0817526	0.272888	0.80413	0.00172695	0.604313	0.37702	1.99232e-05	0.604313	0.0008739	0.718441	0.000318896
A_32_P89277	A_32_P89277	0.193335	0.0731388	0.499752	0.999868	0.347876	0.473614	0.281353	0.281353	0.473614	0.967389	0.657746	0.718669	0.949948	0.473614	0.949948	0.718669	0.281353	0.786822	0.281353	0.473614
A_23_P12329	APH1A	2.88251e-08	0.942127	0.00784527	0.999868	0.779232	0.00111832	0.00029951	0.959981	0.639255	0.00119109	0.791818	0.00089988	0.000196625	0.995246	0.000211824	5.59569e-05	0.791818	0.687437	0.000925836	0.000196625
A_24_P75879	2013-09-01	0.000738089	0.0393163	0.527478	0.999868	0.20888	0.104632	0.134634	0.205418	0.467478	0.0084088	0.792467	0.667068	0.0191628	0.279923	0.792467	0.0284839	0.205418	0.0556901	0.134634	0.00068257
A_24_P840868	A_24_P840868	0.000548559	0.00028314	0.745774	0.999868	0.559165	0.03234	0.00918988	0.00918988	0.00918988	8.9794e-05	0.763266	0.763266	0.763266	0.10156	0.992218	0.992218	0.221001	0.992218	0.221001	0.221001
A_24_P331904	COMMD4	2.85091e-10	2.4188e-11	0.749086	0.999868	0.634979	0.00420163	1.3016e-05	0.961928	0.376618	5.03105e-07	0.158837	0.00402614	0.0609678	0.024344	1.3016e-05	0.000770999	0.376618	0.376618	5.03105e-07	3.25858e-05
A_23_P166502	CR614040	0.000279308	1.03637e-09	0.0877806	0.999868	0.40636	0.0188816	0.000953048	0.202489	0.000953048	0.00171682	0.401301	0.375632	0.401301	0.507263	0.0581921	0.961615	0.909927	0.0581921	0.0917728	0.909927
A_23_P302494	PPP1R3D	5.82184e-07	1.57643e-08	0.285938	0.999868	0.802364	0.419866	0.0223008	0.0106688	0.419866	0.123206	0.123206	0.000855127	0.117789	0.419866	7.03712e-07	0.00181526	0.423809	0.102738	4.16796e-05	0.022048
A_32_P30004	AF086044	1.41365e-11	0.000354686	0.00371696	0.999868	0.58296	0.092447	0.00361511	0.0266048	1.75535e-09	1.70556e-08	0.277356	0.631254	1.30185e-05	8.29882e-05	0.573805	0.000746502	0.00357296	8.29882e-05	0.000481198	0.653507
A_32_P55414	A_32_P55414	2.02887e-05	4.6287e-05	0.940937	0.999868	0.508012	0.187926	0.00954828	0.000491924	0.000491924	0.643766	0.266615	0.0333219	0.0295861	0.345531	0.338995	0.302385	0.0333219	0.890962	0.00244913	0.00241063
A_24_P603224	SF3A3	4.50599e-30	0.000198256	0.794724	0.999868	0.382646	8.73139e-08	3.55947e-12	0.00842193	2.09814e-07	7.44239e-30	0.10148	0.00614354	0.89678	8.27996e-11	8.65204e-06	0.0862726	4.59778e-07	0.00842193	1.13586e-19	7.66401e-11
A_24_P450172	AK095151	5.7403e-14	9.08567e-05	0.0346012	0.999868	0.778866	0.0973204	0.0770131	0.0231182	2.29624e-10	8.9856e-10	0.90382	0.642113	2.41211e-06	6.69482e-06	0.679135	2.41211e-06	7.48092e-06	2.14082e-05	7.12824e-05	0.832925
A_32_P165116	WDR92	7.13297e-08	0.00215204	0.142124	0.999868	0.400215	0.00100653	2.9869e-07	0.0161947	0.00123713	3.26226e-07	0.0846959	0.355148	0.978676	0.0846959	0.0087397	0.0846959	0.978676	0.38251	0.00877581	0.0846959
A_23_P66158	C16orf88	3.119e-10	3.18408e-10	0.0561031	0.999868	0.835892	0.0215745	0.00176331	0.735899	0.00176331	1.82919e-09	0.374601	0.054774	0.374601	0.000199165	0.00382089	0.947708	0.00339758	0.00382089	9.07166e-09	0.00382089
A_24_P193093	KLRK1	2.30277e-17	0.000234276	0.250684	0.999868	0.824628	0.00576353	0.000567689	0.000567689	2.20983e-11	4.97886e-16	0.489586	0.489586	5.31832e-05	3.54548e-08	0.990902	0.000567689	9.7288e-07	0.000606122	1.02587e-06	0.140442
A_32_P199664	A_32_P199664	1.18207e-12	0.304736	0.0018137	0.999868	0.88377	0.0292018	0.00238713	0.405492	0.000747561	1.67567e-12	0.405492	0.194617	0.234698	8.23338e-07	0.0286053	0.654482	3.34376e-05	0.0107136	2.48761e-10	0.000272625
A_23_P164237	UTP6	7.8223e-25	3.76355e-08	0.398498	0.999868	0.844504	0.00886817	7.60518e-06	0.0702832	4.15241e-06	2.10868e-24	0.0702832	0.405274	0.04865	5.36119e-15	0.00886817	0.782597	6.53836e-10	0.00557792	7.47204e-18	6.53117e-09
A_23_P74449	HPDL	1.04417e-05	0.000102479	0.210812	0.999868	0.483769	0.0178311	0.000686652	0.000319371	2.56638e-05	2.56638e-05	0.456676	0.394341	0.109176	0.104647	0.816564	0.456676	0.442497	0.543479	0.521979	0.927246
A_32_P44932	LOC100293390	2.33602e-14	2.96507e-05	0.572019	0.999868	0.999995	0.0021684	0.00139945	0.00360114	1.41366e-08	1.43348e-14	0.904152	0.902611	0.00714898	2.67835e-06	0.862226	0.00840204	2.89575e-06	0.00415509	1.21494e-06	0.0383861
A_24_P392265	EXOC5	5.64671e-11	0.00178852	0.788176	0.999868	0.854777	0.000230056	0.000185553	0.00244187	0.000164037	6.10781e-13	0.959419	0.530573	0.902511	0.000308523	0.530573	0.902511	0.000308523	0.450161	3.36045e-05	0.000796805
A_24_P307205	A_24_P307205	3.03636e-10	0.0242501	0.577259	0.999868	0.942994	0.104969	0.0080045	0.000976665	4.68385e-06	4.18898e-10	0.285477	0.0912996	0.00269168	3.73758e-06	0.433124	0.049103	0.000218166	0.188157	0.00269168	0.0912996
A_23_P165921	NCRNA00029	1.05529e-29	0.0198257	0.278843	0.999868	0.999995	1.02917e-08	8.20731e-15	0.0629101	0.000147389	1.12757e-25	0.0413206	7.36556e-05	0.051568	1.95721e-07	1.5639e-09	7.36556e-05	0.00107672	0.042898	4.46159e-19	3.67558e-12
A_23_P151895	CILP	2.29899e-09	4.09308e-07	0.257065	0.999868	0.802478	0.0276008	0.0342003	0.299194	3.62362e-06	6.64843e-08	0.878193	0.297874	0.0129909	0.000890096	0.316128	0.00842121	0.000509163	0.000348994	9.30796e-06	0.4041
A_23_P99465	UFM1	1.38645e-11	0.00278465	0.0744757	0.999868	0.809489	0.078725	0.0111863	0.000410227	1.25177e-10	2.17292e-07	0.406979	0.0748251	2.03035e-06	0.000418104	0.264244	5.49041e-05	0.00495853	0.00313769	0.078725	0.224695
A_23_P358221	UBXN7	1.12739e-12	0.0243279	0.28897	0.999868	0.904142	0.0929071	0.110796	0.399515	0.304658	2.56321e-10	0.879165	0.00924549	0.575981	4.31591e-06	0.0112664	0.635767	1.94959e-06	0.0523935	5.88319e-13	3.21192e-07
A_23_P73780	IRAK1	4.25004e-36	2.88433e-08	0.130778	0.999868	0.929321	1.38737e-10	7.09836e-16	0.000977158	7.35226e-11	1.05332e-35	0.0900975	0.00140752	0.832779	1.64144e-11	8.1479e-07	0.135573	1.64635e-07	0.000908469	3.61404e-22	7.35226e-11
A_24_P921232	PEX14	3.3446e-08	1.92787e-15	0.733158	0.999868	0.868956	0.546492	0.0347039	0.667634	0.0191969	1.12934e-07	0.143944	0.822768	0.0956664	2.3128e-06	0.0965319	0.798021	0.00148141	0.0629068	1.01813e-06	0.00488619
A_24_P916364	AK025613	4.99739e-12	0.000101947	0.956961	0.999868	0.937748	0.0408057	0.0659108	0.316938	6.0194e-06	7.44125e-11	0.790835	0.325179	0.0174972	5.28921e-06	0.438635	0.00823154	1.44634e-06	0.000636644	3.44679e-08	0.0408057
A_23_P378690	TMEM64	4.96339e-08	0.0373711	0.0599345	0.999868	0.524167	0.0598276	0.00264686	0.0465538	3.63048e-05	4.33347e-08	0.243188	0.891609	0.0220312	0.000352184	0.282515	0.214483	0.0124409	0.0275687	0.000431973	0.211396
A_23_P8123	BG534208	4.25169e-05	1.85271e-06	0.00434437	0.999868	0.927375	0.300517	0.423861	0.704968	0.380495	1.85395e-05	0.825346	0.603861	0.865609	0.00240755	0.721448	0.865609	0.000910674	0.704968	0.000164816	0.00177482
A_23_P152344	GTF3C1	1.76779e-06	0.303732	0.187974	0.999868	0.933861	0.0229218	0.113466	0.867323	0.956933	2.96842e-05	0.488236	0.0130032	0.0229218	0.069511	0.069511	0.113466	0.0130032	0.867323	2.05112e-05	2.96842e-05
A_24_P222599	PDPK1	4.99493e-12	0.0817617	0.751197	0.999868	0.806151	0.689293	0.116372	2.58821e-05	0.111089	0.0122102	0.234224	5.35711e-06	0.0493684	0.0314686	5.09105e-09	0.00165081	0.277813	0.0122102	2.48713e-11	3.37848e-05
A_23_P99762	RBM25	1.87502e-17	0.000890183	0.170211	0.999868	0.880413	0.0289221	0.024297	0.0351332	4.74805e-12	5.6065e-13	0.943442	0.943442	1.25944e-06	2.26949e-07	0.943442	1.25944e-06	2.26949e-07	8.31272e-07	1.76389e-07	0.826583
A_24_P227121	A_24_P227121	3.37497e-07	0.0265289	0.00262442	0.999868	0.551539	0.00478147	0.0173814	0.485395	0.00133618	7.00072e-07	0.570764	0.0281877	0.64195	0.0317312	0.0892503	0.346404	0.00865769	0.0103817	1.82762e-05	0.0892503
A_24_P342880	ZDHHC3	1.88854e-28	8.36846e-09	0.0296824	0.999868	0.845567	5.15556e-06	1.31487e-08	0.00059447	3.00741e-07	1.94565e-30	0.300532	0.300532	0.555349	1.82623e-13	0.0323445	0.646619	1.08419e-10	0.100111	4.04877e-17	2.05699e-11
A_23_P254801	PLCG1	1.15423e-08	1.37901e-11	0.0695475	0.999868	0.83146	0.168498	0.168498	0.338327	0.974321	1.46999e-06	0.982853	0.0155075	0.179993	0.000857475	0.0152149	0.179993	0.000857475	0.312077	7.97779e-09	2.41555e-06
A_23_P356330	PPPDE2	3.32129e-29	1.59286e-14	0.899735	0.999868	0.984236	7.09747e-09	8.88681e-12	0.00042386	8.3879e-08	1.25492e-30	0.296629	0.0246112	0.690314	4.2379e-10	0.000763942	0.16116	8.66742e-08	0.06535	5.75446e-17	7.18019e-11
A_24_P607751	A_24_P607751	0.00118675	0.315208	0.00711783	0.999868	0.738603	0.762186	0.74401	0.0127965	0.036996	0.560908	0.639629	0.0174008	0.0596893	0.639629	0.00552816	0.0174008	0.331667	0.639629	0.0596893	0.211662
A_24_P356130	MAP2K5	7.91787e-17	0.00156954	0.965695	0.999868	0.98648	0.000836063	6.30382e-06	0.548765	0.0570763	5.85177e-15	0.242891	0.00570741	0.170228	4.49848e-06	7.96765e-05	0.0118661	0.000378755	0.170228	1.89548e-13	3.37674e-09
A_23_P338890	PTPN1	2.39011e-25	3.31949e-08	0.929959	0.999868	0.999995	3.24623e-05	7.10473e-07	0.814618	0.185667	4.0794e-20	0.436801	1.23536e-05	0.00613747	1.7575e-07	2.35237e-07	0.000347002	4.65543e-06	0.127638	8.76892e-21	4.40599e-15
A_24_P133584	MFGE8	0.870761	2.82758e-05	0.870514	0.999868	0.824038	0.96803	0.96803	0.96803	0.96803	0.96803	0.96803	0.96803	0.96803	0.96803	0.96803	0.96803	0.96803	0.96803	0.96803	0.96803
A_24_P263703	PP12708	4.0881e-09	0.000617869	0.975375	0.999868	0.886393	0.477904	0.213804	0.236023	0.0873662	1.00513e-06	0.560362	0.055579	0.321522	3.51605e-05	0.00967614	0.605654	0.000318377	0.00263204	7.57585e-10	0.00245051
A_32_P189034	A_32_P189034	2.82646e-06	4.72027e-12	0.200956	0.999868	0.967998	0.0842562	0.133037	0.00366219	0.019461	3.68681e-07	0.778373	0.26691	0.571544	0.0012916	0.166849	0.416335	0.000547607	0.590398	0.0345433	0.00955564
A_32_P62008	RPL10A	1.5824e-24	2.85898e-10	0.362722	0.999868	0.838953	1.79151e-06	5.03083e-10	1.90778e-06	5.47807e-11	9.65745e-27	0.169019	0.954325	0.053467	2.59602e-10	0.162346	0.54912	4.25483e-07	0.0505463	2.10247e-10	1.16839e-05
A_32_P31785	A_32_P31785	5.68099e-09	0.000143208	0.00473351	0.999868	0.399198	0.105832	0.00982654	0.117913	4.12933e-06	6.61772e-08	0.387065	0.919543	0.00245595	0.000129383	0.356516	0.0312663	0.00245595	0.0023424	0.000105906	0.38923
A_23_P404785	OSTM1	1.64627e-10	0.0396378	0.000889706	0.999868	0.929677	0.239497	0.17619	0.329998	4.52707e-07	2.3036e-07	0.847646	0.847646	0.000105133	5.00157e-05	0.826944	0.000162307	7.24718e-05	5.00157e-05	2.55897e-05	0.847646
A_23_P320883	CDC42SE1	4.82296e-35	0.000349655	0.0682339	0.999868	0.799806	0.00654658	3.68974e-07	0.0621846	0.000230734	2.01546e-25	0.0213147	3.9943e-06	0.313498	2.28729e-15	4.62239e-12	0.192731	4.65866e-09	3.61974e-08	2.73985e-33	4.36098e-12
A_24_P659113	CCNYL1	5.98533e-05	0.0477172	0.337066	0.999868	0.971847	0.403463	0.0851925	0.403463	0.000337386	0.002331	0.403463	0.970633	0.00363663	0.0189889	0.403463	0.0417009	0.149001	0.00363663	0.0189889	0.577547
A_32_P163472	A_32_P163472	3.15809e-16	0.0155231	0.0756704	0.999868	0.894185	0.432622	0.362455	0.396818	1.07503e-08	4.14306e-11	0.900983	0.912161	1.43886e-06	7.47462e-09	0.912161	3.07851e-06	1.07503e-08	1.98569e-06	8.40256e-09	0.366376
A_23_P392470	NR3C2	2.57404e-12	2.22902e-09	0.0216661	0.999868	0.745887	0.0306975	7.69046e-05	0.0306975	1.9236e-07	1.52364e-11	0.0772984	0.982866	0.00197435	3.00628e-06	0.0772984	0.137475	0.00264329	0.00197435	3.00628e-06	0.113834
A_32_P176609	ZNF609	2.83264e-14	0.00122411	0.646432	0.999868	0.503908	0.086567	0.000601699	0.338484	0.0847026	2.16926e-07	0.086567	0.00843692	0.000601699	0.000449537	1.28691e-05	2.64174e-07	0.0596683	0.378626	9.28014e-10	1.25337e-11
A_23_P92520	ANP32C	0.0263023	2.6622e-05	0.156513	0.999868	0.603739	0.679407	0.88404	0.610723	0.368531	0.171998	0.614035	0.368531	0.207204	0.353622	0.614035	0.408539	0.153302	0.679407	0.0370172	0.0185088
A_32_P118010	A_32_P118010	0.00338867	3.25322e-08	0.209699	0.999868	0.566634	0.0830682	0.104208	0.00248191	0.00248191	0.0272158	0.894592	0.319572	0.319435	0.685203	0.269245	0.269245	0.57105	0.932925	0.57105	0.57105
A_24_P915464	A_24_P915464	6.6628e-12	0.000881757	0.0112474	0.999868	0.515603	0.0206576	0.0181618	0.00439041	1.79347e-09	1.09123e-09	0.962379	0.684147	0.000156101	9.7409e-05	0.684147	0.000156101	9.7409e-05	0.00102526	0.000528754	0.882437
A_23_P214638	EHMT2	1.79752e-05	0.0726511	0.810355	0.999868	0.794432	0.0704526	0.0131569	0.876069	0.199259	0.0206373	0.577033	0.0442908	0.00238099	0.6369	0.00929941	0.000320455	0.902976	0.274334	0.0131569	0.000446299
A_24_P315862	S73508	3.53169e-23	0.000115475	0.106104	0.999868	0.763403	1.34107e-06	1.85453e-10	0.00978222	8.40251e-11	2.19283e-22	0.128187	0.0217457	0.0745414	2.04152e-07	0.000129064	0.738368	0.000129064	6.22326e-05	1.69021e-13	0.00055695
A_23_P34233	QPRT	2.0492e-05	2.03761e-05	0.84995	0.999868	0.999995	0.96707	0.765839	0.765839	0.686932	7.84572e-05	0.765839	0.765839	0.686932	7.84572e-05	0.686932	0.765839	0.000338935	0.545298	3.35815e-05	0.00152222
A_32_P29784	TPM3	3.27331e-25	0.749903	0.00664544	0.999868	0.971845	0.00056189	4.32984e-07	0.0369775	0.51582	1.12889e-14	0.110569	4.13544e-08	0.00506774	8.63278e-06	1.15059e-12	1.16195e-05	0.00300417	0.0071871	6.0317e-22	1.15059e-12
A_23_P303329	CTU1	0.00365767	0.24436	0.172525	0.999868	0.916461	0.225086	0.0817806	0.503867	0.54523	0.174199	0.719713	0.0424844	0.0517421	0.892546	0.0288889	0.0288889	0.849569	0.915062	0.0424844	0.0424844
A_24_P34575	POU3F3	2.44411e-18	0.0351155	0.0618297	0.999868	0.989917	0.054852	0.000698867	0.63036	2.07802e-09	6.43722e-12	0.155258	0.0171252	4.85812e-05	4.30518e-07	0.000129337	0.00619531	0.000189444	1.35162e-10	4.02757e-13	0.326737
A_32_P542928	ZNF789	5.0622e-14	0.00198854	0.0613198	0.999868	0.936438	0.104116	0.199148	0.0171618	7.36803e-10	8.28151e-10	0.748264	0.525322	3.8179e-06	5.53087e-06	0.315238	6.71861e-07	9.48701e-07	7.533e-05	0.000104116	0.927714
A_23_P212617	TFRC	5.71086e-09	0.000265952	0.14845	0.999868	0.716477	0.237486	0.149658	0.0101326	2.2316e-08	6.49299e-05	0.71909	0.149658	1.00047e-05	0.00531196	0.238063	2.70554e-05	0.010899	0.00253802	0.149658	0.132584
A_32_P87013	IL8	0.00592972	6.22584e-06	0.131418	0.999868	0.712732	0.699852	0.545892	0.699852	0.159888	0.0527469	0.699852	0.545892	0.0789277	0.0287303	0.342024	0.0430035	0.0144976	0.31872	0.100353	0.622368
A_23_P124542	CR2	0.109704	1.02055e-20	0.544372	0.999868	0.659308	0.102774	0.228199	0.273984	0.102774	0.102774	0.865937	0.817454	0.892814	0.892814	0.892814	0.817454	0.817454	0.817454	0.817454	0.892814
A_24_P377269	HSPA4	7.06954e-27	7.03207e-06	0.0334791	0.999868	0.856358	1.43917e-09	4.57667e-15	0.0469292	3.53461e-06	4.15395e-23	0.0758521	2.88e-05	0.145808	2.70963e-05	3.06566e-09	0.00175224	0.0104789	0.00668478	3.57812e-16	3.51539e-08
A_24_P919178	A_24_P919178	0.145467	0.000309031	0.963471	0.999868	0.515057	0.802505	0.495947	0.567044	0.495947	0.567044	0.567044	0.495947	0.460937	0.688753	0.232755	0.232755	0.802505	0.802505	0.337288	0.232755
A_24_P323885	A_24_P323885	9.91676e-08	0.101018	0.965913	0.999868	0.865488	0.155766	0.0261891	0.0263951	0.663419	0.00525592	0.393477	0.000359232	0.0767684	0.141199	5.44025e-06	0.0090912	0.510227	0.0767684	5.726e-07	0.00166034
A_23_P58148	TMEM175	8.53422e-36	1.92084e-08	0.96912	0.999868	0.944601	1.3317e-10	1.2799e-16	0.00296737	3.81012e-12	4.15042e-34	0.0631021	0.000345806	0.518157	1.61117e-10	4.39842e-08	0.227825	2.74639e-06	3.1668e-05	4.11224e-22	1.0354e-08
A_24_P245767	SUMO3	0.172587	3.04766e-08	0.823722	0.999868	0.554885	0.611743	0.397281	0.585779	0.574633	0.125593	0.611743	0.86876	0.810433	0.397281	0.717384	0.808995	0.585779	0.86876	0.397281	0.45755
A_23_P84399	CNTNAP2	9.07e-10	3.49373e-36	0.221225	0.999868	0.824761	0.491782	0.174711	0.234771	2.40163e-05	0.174711	0.515186	0.0502302	5.05189e-07	0.515186	0.00707447	1.88129e-08	0.938843	0.00417915	0.00707447	1.88129e-08
A_32_P15169	A_32_P15169	3.6556e-42	0.144417	0.0654096	0.999868	0.937043	4.0495e-05	2.54737e-05	9.09938e-07	0.943269	2.69628e-20	0.943269	1.04289e-18	7.41443e-05	4.68811e-08	2.59276e-19	4.86959e-05	4.68811e-08	7.32851e-07	2.8335e-41	1.47641e-19
A_23_P29023	C21orf119	3.89807e-10	6.34548e-05	0.107039	0.999868	0.988636	0.0960302	0.0367463	0.0480702	4.13266e-06	2.28303e-09	0.746947	0.794991	0.00287097	1.37149e-05	0.900303	0.00833797	5.02039e-05	0.00706749	4.27486e-05	0.179088
A_24_P916718	ZNF467	0.000868711	0.00161205	0.763746	0.999868	0.660311	0.955512	0.0309369	0.380685	0.400082	0.299673	0.0309369	0.380685	0.401794	0.299673	0.00230883	0.00239033	0.380685	0.955512	0.0346794	0.0455225
A_24_P611965	A_24_P611965	3.01371e-06	0.661274	0.375337	0.999868	0.727507	0.109364	0.0561317	0.000458839	4.93993e-06	0.00058635	0.732813	0.0561317	0.00285059	0.0661107	0.107478	0.0078162	0.113733	0.271459	0.936568	0.267522
A_32_P170895	A_32_P170895	0.330959	0.353966	0.0405923	0.999868	0.829453	0.57308	0.537878	0.955502	0.818403	0.714906	0.818403	0.57308	0.537878	0.818403	0.537878	0.537878	0.786426	0.818403	0.714906	0.57308
A_23_P1956	TMEM223	3.41556e-08	4.45842e-10	0.00660732	0.999868	0.613595	0.0228061	0.00198974	0.00198974	0.00233745	8.70216e-10	0.457707	0.505165	0.532124	0.000194543	0.930753	0.930753	0.00233745	0.930753	0.00198974	0.00198974
A_24_P831005	A_24_P831005	0.0407021	0.00159806	0.0144088	0.999868	0.668691	0.764663	0.782812	0.846507	0.725245	0.033766	0.846507	0.782812	0.846507	0.103632	0.846507	0.846507	0.0782636	0.764663	0.034335	0.140882
A_23_P15829	TOP3A	0.0324912	0.0332308	0.790268	0.999868	0.73086	0.915829	0.775805	0.264981	0.100858	0.873059	0.80528	0.251291	0.100858	0.848503	0.12034	0.0549346	0.639385	0.639385	0.376551	0.12034
A_24_P345948	DCTD	1.03164e-13	3.97521e-08	0.432214	0.999868	0.75414	6.18521e-05	6.48891e-08	0.0036537	1.11264e-09	8.09773e-13	0.197189	0.249408	0.0348518	0.00123073	0.0146203	0.36532	0.0449417	0.00123073	1.36836e-05	0.249408
A_23_P5550	PUM2	2.54601e-13	0.0016443	0.00692778	0.999868	0.653008	0.00379011	0.00109597	0.0114795	1.2351e-07	1.24722e-13	0.725954	0.70706	0.0136981	5.18309e-06	0.490492	0.0295375	1.61389e-05	0.00436163	7.1143e-07	0.0311984
A_23_P117238	CARS2	0.000290967	0.000466256	0.388049	0.999868	0.434617	0.100305	0.0068665	0.277348	0.0259405	0.000151372	0.3172	0.496183	0.535596	0.0462013	0.111586	0.656225	0.273389	0.242457	0.0068665	0.155392
A_23_P58353	HNRNPD	1.94077e-42	2.24663e-10	0.00188091	0.999868	0.920995	3.93734e-08	4.48915e-11	0.436658	0.000167402	9.10692e-34	0.283088	4.46008e-10	0.0970597	5.02931e-13	3.00806e-13	0.00556198	2.90272e-10	6.4506e-06	4.39881e-37	4.28303e-18
A_23_P350172	RNF169	3.0595e-18	3.54416e-10	0.239062	0.999868	0.978408	0.00220711	0.000850681	0.000850681	0.165892	8.85702e-08	0.797895	1.7432e-10	0.0902479	0.0197401	2.69626e-11	0.0523768	0.0326642	3.57559e-06	1.46342e-17	7.96308e-05
A_23_P356041	SPAG9	1.73748e-07	3.86809e-06	0.895161	0.999868	0.886668	0.139677	0.0120659	0.194282	0.302284	8.93009e-05	0.302284	0.00697821	0.588991	0.0120659	0.000140097	0.139677	0.137219	0.0250293	1.38762e-07	0.00376657
A_23_P142506	GADD45B	5.17016e-13	1.2196e-08	0.0202978	0.999868	0.83062	0.0447067	0.00129224	0.0106527	0.0287228	0.00454685	0.252066	4.2004e-06	2.45757e-05	0.400519	1.39423e-08	7.37863e-08	0.760872	0.760872	7.37863e-08	5.66389e-07
A_32_P227657	BX114900	3.45456e-07	0.0382884	0.033784	0.999868	0.19227	0.769848	0.58377	0.0684357	0.000160068	0.297962	0.421322	0.107221	0.000407011	0.193855	0.0115942	9.58833e-06	0.593311	0.0720098	0.00258504	2.06089e-06
A_23_P360769	MAN2A1	1.14897e-08	0.00104676	0.34251	0.999868	0.754199	0.0785364	0.00493067	0.679713	0.0117097	3.69969e-07	0.299015	0.0263879	0.421516	0.00131991	0.00131991	0.80501	0.0190056	0.00350971	4.88631e-08	0.012625
A_24_P278172	ZFAND5	2.18711e-09	0.0396378	0.0304545	0.999868	0.763883	0.100034	0.243009	0.0347165	0.000140113	3.45424e-09	0.574231	0.574231	0.0355372	2.1036e-05	0.294781	0.00992342	1.59606e-06	0.108982	0.000140113	0.0355372
A_32_P145790	A_32_P145790	3.01831e-33	3.68751e-09	0.549278	0.999868	0.893662	2.5223e-08	7.80772e-16	8.53326e-05	2.98165e-10	8.80766e-34	0.0118212	0.0908335	0.387322	9.0381e-13	2.01636e-05	0.0908335	1.44739e-06	0.012094	3.27594e-18	2.99106e-10
A_24_P76512	FLJ30064	5.76494e-13	0.000746001	0.253419	0.999868	0.963951	0.0366247	0.00342667	0.383986	3.22622e-07	7.72857e-11	0.399591	0.207525	0.00269533	6.64228e-06	0.0378233	0.0244312	0.000142981	1.72835e-05	9.83703e-09	0.142781
A_24_P497186	IRF2BP2	3.09044e-13	0.0017388	0.00161344	0.999868	0.582192	0.0330687	0.00408087	0.10571	1.70813e-09	2.31837e-10	0.548903	0.63506	8.45939e-05	1.42661e-05	0.260774	0.000850125	0.000170949	1.10868e-05	1.69072e-06	0.650325
A_32_P128572	MIER1	9.92042e-09	1.14664e-07	0.11522	0.999868	0.997867	0.00856127	0.000355695	0.018173	7.62063e-06	3.61948e-09	0.33057	0.757858	0.0639806	0.00123922	0.227809	0.33057	0.018271	0.032486	0.000459267	0.178732
A_23_P103628	HEATR1	8.05257e-11	5.12506e-16	0.055211	0.999868	0.80323	0.000367132	8.72561e-05	0.730358	0.730358	1.73856e-05	0.791085	6.5742e-05	6.5742e-05	0.537887	1.73856e-05	1.73856e-05	0.730358	0.947113	4.48614e-06	4.48614e-06
A_32_P20439	MCCD1	0.00133757	0.0732815	0.278111	0.999868	0.781522	0.123793	0.0124824	0.959085	0.591722	0.0124824	0.331635	0.123793	0.352725	0.352725	0.0124824	0.0439127	0.959085	0.591722	0.0124824	0.0601983
A_24_P752279	A_24_P752279	6.60979e-33	1.3172e-09	0.599101	0.999868	0.99817	1.27302e-07	1.34383e-13	0.100115	6.35092e-10	1.1714e-29	0.0299294	0.000250728	0.2902	6.44393e-11	5.23472e-09	0.261837	4.47321e-06	3.64787e-06	3.15907e-23	3.24083e-08
A_24_P66027	APOBEC3B	6.70295e-14	2.67524e-33	0.114425	0.999868	0.231689	0.0235765	0.00435588	0.025965	0.460997	8.13694e-08	0.54694	6.86066e-06	0.125885	0.00169328	3.87221e-07	0.0335277	0.00723232	0.00419116	3.8884e-14	3.57057e-06
A_23_P103034	CRYBA4	4.33386e-33	0.000125785	0.724514	0.999868	0.959681	5.00456e-13	6.77428e-14	0.000186386	2.92463e-10	1.13881e-33	0.828313	0.000275337	0.390547	3.94424e-08	0.000115097	0.297314	7.77351e-08	0.00684421	8.60406e-19	3.56149e-10
A_23_P258714	VARS	2.38502e-05	3.88931e-05	0.167754	0.999868	0.400264	0.00101658	0.000148579	0.0319235	0.00702304	1.70248e-05	0.608804	0.353407	0.607467	0.353407	0.162207	0.37909	0.565405	0.607467	0.0401775	0.158612
A_24_P264383	A_24_P264383	6.10602e-21	2.88433e-08	0.347159	0.999868	0.994537	0.000261134	4.38697e-09	0.244621	2.22729e-09	1.52518e-17	0.0255619	0.0116753	0.0137997	3.46466e-07	1.84222e-06	0.753207	0.00262727	8.28323e-07	5.73019e-14	0.00801528
A_24_P342178	STAT5B	0.114181	1.08197e-05	0.00797974	0.999868	0.27733	0.778479	0.469007	0.839329	0.403263	0.468687	0.641358	0.725636	0.468687	0.403263	0.468687	0.751709	0.177575	0.403263	0.475728	0.122218
A_23_P89812	CNDP2	0.000572279	2.75226e-06	0.0941225	0.999868	0.761678	0.69666	0.127972	0.132399	0.0204265	0.440767	0.0570034	0.0592062	0.00699472	0.69666	0.958479	0.362664	0.0241246	0.362664	0.0241246	0.00289729
A_23_P135486	AHSP	1.52676e-98	0.737719	0.225212	0.999868	0.969206	3.4944e-29	5.08158e-42	0.172363	1.0369e-15	7.05313e-83	0.0060997	7.15997e-24	0.000566191	1.39587e-26	5.42749e-36	7.79055e-10	5.54661e-17	1.17368e-11	1.61741e-76	7.4186e-41
A_24_P24786	A_24_P24786	0.0048703	0.978526	0.571174	0.999868	0.691668	0.12652	0.464226	0.0130285	0.0675934	0.0116006	0.398528	0.398528	0.74858	0.275664	0.0675934	0.275664	0.056576	0.505442	0.766456	0.398528
A_23_P18317	SLC41A3	7.85818e-18	2.22783e-29	0.120817	0.999868	0.915103	0.00017222	5.11411e-10	0.0549792	0.00106113	1.40722e-16	0.0163094	0.0549792	0.645197	2.82815e-06	1.46023e-05	0.00483615	0.0172069	0.143663	8.52583e-11	4.73905e-07
CPID_331	CSNK1E	1.87377e-09	0.0443248	0.0253005	0.999868	0.943044	0.00737663	0.00719844	0.773994	0.942365	1.0252e-07	0.942365	0.0225548	0.00914256	0.00719844	0.0183517	0.00737663	0.00719844	0.779847	4.58625e-07	1.14793e-07
A_23_P87141	CLP1	1.63296e-16	0.00091594	0.227824	0.999868	0.999995	2.43695e-05	4.68827e-05	0.808165	0.395727	3.46858e-12	0.808165	9.27875e-06	0.00108812	0.00365886	1.72143e-05	0.00175433	0.00175433	0.271785	8.20194e-13	1.7824e-09
A_23_P586	DMAP1	3.38437e-13	1.58783e-11	0.957028	0.999868	0.729565	0.00159856	1.44273e-05	0.968692	0.930534	5.02237e-09	0.281152	0.00159856	0.00295116	0.004701	1.44273e-05	3.52829e-05	0.0972574	0.930534	5.02237e-09	1.54145e-08
A_24_P317907	SORBS1	8.07347e-10	0.0787361	0.0888686	0.999868	0.831089	0.0066915	0.000875125	0.237476	0.0264363	1.87744e-10	0.563387	0.160255	0.636738	0.000277708	0.038878	0.310745	0.00170761	0.310745	2.5492e-07	6.16803e-05
A_24_P278460	FAR1	1.43979e-14	0.000822644	0.0636372	0.999868	0.775663	0.139637	0.0279789	0.0136728	5.20602e-11	4.20198e-10	0.559289	0.391994	3.13541e-07	2.03156e-06	0.748401	4.52157e-06	2.29766e-05	2.04879e-05	9.18969e-05	0.748401
A_24_P119519	LIG3	7.47294e-08	3.91421e-06	0.892267	0.999868	0.707321	0.132467	0.00315843	0.479288	0.0313348	0.0527403	0.132467	0.0329783	0.000222515	0.574846	0.000222515	2.49382e-07	0.338038	0.132467	0.00944709	5.27658e-05
A_23_P214281	PAQR8	5.16591e-14	5.02828e-10	0.0031973	0.999868	0.475715	0.0148455	0.000229239	0.0114054	3.08577e-10	4.80756e-12	0.238548	0.90869	9.39251e-05	5.01667e-06	0.267211	0.00543502	0.000420032	0.000120819	6.02793e-06	0.481256
A_23_P215296	CDC2L5	8.11066e-26	0.00080918	0.00533755	0.999868	0.998348	2.38727e-05	1.57157e-08	0.596197	0.000118478	7.2944e-23	0.165887	0.000219147	0.724742	3.05147e-09	3.28542e-07	0.0898844	2.95571e-06	0.000893093	4.46444e-21	7.72167e-10
A_23_P310317	TCOF1	5.74388e-37	1.95236e-09	0.580239	0.999868	0.945643	1.08743e-08	1.73686e-13	0.681459	0.220789	2.71434e-25	0.109468	1.12706e-09	8.75132e-06	2.72293e-07	9.71856e-15	1.12706e-09	0.000343187	0.109468	9.06028e-27	3.67304e-20
A_24_P32672	MRPL11	1.53053e-06	1.24911e-05	0.00928901	0.999868	0.728634	0.0848715	0.000502772	1.50508e-05	0.000318036	1.50508e-05	0.11897	0.0111358	0.0848715	0.012219	0.38035	0.833653	0.38035	0.499778	0.972593	0.499778
A_32_P158536	A_32_P158536	0.0892255	0.052876	0.0149055	0.999868	0.792692	0.183795	0.342801	0.428137	0.342801	0.757291	0.757291	0.733568	0.757291	0.158409	0.885833	0.968169	0.183795	0.885833	0.211052	0.183795
A_23_P53257	AVIL	1.13717e-10	3.00166e-93	0.759663	0.999868	0.627433	0.966165	0.458251	0.630407	0.00497029	5.95108e-08	0.458251	0.630407	0.00497029	5.95108e-08	0.202281	0.0465293	3.43835e-06	0.000877985	5.49512e-09	0.0131341
A_32_P227870	BC042520	2.65932e-11	0.00400328	0.0965588	0.999868	0.840926	0.0036314	0.0157554	0.0298015	1.42331e-07	1.47041e-10	0.595842	0.472784	0.0151514	0.000342205	0.806306	0.00277947	2.93945e-05	0.00155646	1.54985e-05	0.25818
A_23_P161399	MXI1	1.27611e-85	7.46788e-08	0.396518	0.999868	0.97401	7.64843e-24	1.4615e-30	0.036225	5.86473e-11	7.55818e-76	0.124377	2.19529e-16	0.000205703	3.03097e-26	3.42241e-22	1.8324e-07	4.46063e-21	5.23179e-06	1.21272e-65	9.64088e-42
A_24_P306994	A_24_P306994	0.0958431	9.64809e-05	0.942849	0.999868	0.95756	0.505511	0.759726	0.7537	0.601681	0.0650895	0.7537	0.759726	0.854913	0.325662	0.854913	0.759726	0.13764	0.854913	0.172891	0.290866
A_24_P209772	DCTN3	0.864498	0.000438129	0.935911	0.999868	0.918081	0.917337	0.913914	0.913914	0.913914	0.913914	0.913914	0.913914	0.913914	0.913914	0.913914	0.913914	0.913914	0.913914	0.913914	0.917337
A_24_P419286	DNAH3	1.52654e-13	0.0110222	0.802523	0.999868	0.992154	0.0186064	0.0544957	5.7561e-12	6.78327e-08	4.81245e-06	0.577778	4.81245e-06	0.00211336	0.0265222	2.95405e-07	0.000266514	0.00687675	0.156591	0.0222268	0.371741
A_23_P411102	DLG4	2.92647e-07	7.77014e-05	0.572183	0.999868	0.774649	0.592584	0.592584	0.524584	0.00126552	5.70188e-06	0.961618	0.919627	0.0114173	6.61173e-05	0.919627	0.0103294	6.3664e-05	0.0165285	0.0001006	0.186991
A_24_P186944	A_24_P186944	4.501e-09	0.000147481	0.36728	0.999868	0.874917	0.0685789	0.00888749	2.30392e-06	6.05888e-07	1.04708e-06	0.46873	0.00467171	0.00120805	0.00215967	0.0347522	0.0103094	0.0174782	0.680757	0.791024	0.841817
A_24_P139901	GYPC	4.48666e-48	0.00502918	0.345721	0.999868	0.776116	4.72549e-13	2.03573e-19	0.0026839	2.01042e-08	9.59384e-46	0.0679396	1.41164e-05	0.0959644	1.40523e-15	6.15774e-10	0.000621956	1.68174e-10	0.00714716	2.64764e-32	9.29855e-21
A_24_P84781	AK021933	1.0572e-39	1.58328e-07	0.691626	0.999868	0.883316	1.30488e-12	5.46303e-18	7.61e-05	3.31749e-12	7.49582e-40	0.122167	0.00104014	0.930875	3.9802e-12	1.16183e-06	0.11439	3.05267e-08	0.00148165	4.3887e-23	3.9802e-12
A_23_P38328	DBF4B	2.47815e-21	0.0049855	0.0156607	0.999868	0.971845	3.86493e-10	1.55238e-13	0.014278	0.000962286	2.22815e-17	0.259233	0.000103931	0.00363798	0.0123385	4.30513e-07	5.55759e-05	0.155404	0.336626	3.86493e-10	1.08471e-07
A_23_P165130	MPV17L2	0.000266382	9.80626e-10	0.398233	0.999868	0.801161	0.3342	0.0163247	0.287192	0.335478	0.0540099	0.12826	0.0491084	0.967683	0.308652	0.000250735	0.12826	0.610126	0.0491084	0.00211252	0.308652
A_24_P928038	IDE	1.48503e-12	0.0641686	0.00556296	0.999868	0.779002	0.00548989	0.00142716	0.00725975	7.40124e-10	6.20494e-11	0.739411	0.895622	0.000507707	0.000111583	0.695904	0.00142716	0.000342541	0.000342541	7.97929e-05	0.695904
A_24_P85143	ROBO3	1.87201e-39	2.07113e-06	0.583711	0.999868	0.997708	4.00863e-12	7.34442e-17	0.00207755	5.39512e-11	2.92289e-38	0.156122	6.83394e-05	0.715594	1.26173e-11	4.80561e-08	0.0820038	3.57071e-08	0.000326523	2.61781e-25	2.9866e-12
A_32_P47301	A_32_P47301	4.1128e-08	0.00151588	0.00115114	0.999868	0.594989	0.282866	0.0370561	0.00501245	4.04434e-06	1.4366e-06	0.332748	0.0818893	0.000462634	0.000148434	0.4277	0.00928514	0.00413615	0.0667954	0.0341781	0.721226
A_23_P86424	NCOA4	8.57166e-13	0.290424	0.00464863	0.999868	0.71228	0.00406087	0.017267	0.0186411	0.00845361	2.33405e-14	0.752291	0.752291	0.870632	1.5067e-06	0.966147	0.839637	8.45231e-08	0.839637	8.45231e-08	7.77779e-07
A_32_P224926	A_32_P224926	1.00722e-12	0.0164145	0.407919	0.999868	0.866957	0.063182	0.0403818	0.0273233	0.0273233	4.06419e-05	0.906172	5.51361e-05	5.51361e-05	0.0241501	3.27175e-05	3.27175e-05	0.0273233	0.975636	5.48238e-10	5.48238e-10
A_32_P198584	A_32_P198584	0.230281	0.133043	0.00309024	0.999868	0.604871	0.381746	0.222317	0.222317	0.381746	0.562359	0.863554	0.863554	0.901335	0.888576	0.901335	0.863554	0.858933	0.863554	0.863554	0.863554
A_23_P163639	ANKRD11	2.15497e-13	0.0575455	0.075625	0.999868	0.84737	0.000689219	0.0133365	0.431524	2.88539e-08	2.3734e-10	0.322261	0.00686406	0.0305601	0.00209356	0.0841356	0.00161066	4.25263e-05	1.38394e-06	1.26712e-08	0.348251
A_32_P3131	AK024243	2.70184e-05	3.20671e-07	0.22691	0.999868	0.667767	0.353285	0.000208898	0.747908	0.86931	0.42394	0.0108783	0.21684	0.257928	0.877928	5.64379e-05	0.00010054	0.00971434	0.877928	0.257928	0.317509
A_24_P926025	LOC100190986	0.0568515	0.000226716	0.12026	0.999868	0.74561	0.804105	0.876807	0.804105	0.913696	0.194126	0.924871	0.934181	0.891401	0.0499598	0.920238	0.913696	0.0499598	0.891401	0.0499598	0.115141
A_24_P95822	NPTN	2.13277e-07	0.00028177	0.0516539	0.999868	0.446515	0.559659	0.559659	0.000968554	0.000261257	0.0061925	0.293689	0.00580867	0.0015778	0.0346569	0.000119559	3.68743e-05	0.000968554	0.639812	0.559659	0.376712
A_23_P67127	TMEM145	1.09017e-33	5.20083e-05	0.406902	0.999868	0.997833	9.77203e-08	3.18905e-16	0.00237787	3.19898e-10	2.05534e-32	0.0035446	0.0187069	0.273522	1.46154e-12	1.38893e-07	0.0690657	9.97451e-06	0.000800543	2.53497e-20	1.82948e-09
A_24_P12865	GALT	4.61112e-17	2.18286e-35	0.422538	0.999868	0.959444	0.0137727	0.000404346	0.476509	0.688261	5.97656e-12	0.31833	0.00118611	0.00495183	1.07632e-05	1.60956e-05	0.000111752	0.00051658	0.688261	5.08573e-14	1.08943e-12
A_32_P40547	MEG3	8.1832e-37	2.00583e-08	0.374255	0.999868	0.970431	2.10837e-10	1.53603e-18	0.0010752	2.14815e-11	3.54462e-35	0.0116847	0.00148416	0.624896	2.16861e-11	1.22466e-08	0.0433197	1.13149e-05	0.00033869	8.05007e-22	5.61778e-10
A_23_P418477	AKAP11	8.11914e-06	8.5959e-10	0.0244961	0.999868	0.995612	0.00442758	0.112183	0.293854	0.0160682	3.85573e-06	0.194227	0.0815528	0.668808	0.0847443	0.564254	0.356658	0.00275623	0.156649	0.00041639	0.0412818
A_23_P1072	ATP1A1	2.53e-10	1.64075e-13	0.0107142	0.999868	0.863143	0.000252011	4.01925e-05	0.711881	0.747756	2.85511e-05	0.717046	4.01925e-05	0.00106002	0.5797	6.48178e-06	0.000177067	0.747756	0.532774	5.2861e-06	8.9016e-05
A_23_P10135	NKIRAS2	4.87253e-17	0.000160045	0.0847383	0.999868	0.999995	0.000299888	0.000102551	0.120747	0.000299888	9.35267e-18	0.877442	0.0440872	0.961701	3.48398e-07	0.0238807	0.877442	6.42893e-07	0.0440872	9.35159e-13	4.73756e-07
A_23_P252163	DAPK1	1.48726e-06	3.11796e-07	0.94912	0.999868	0.920133	0.00345746	0.0039563	0.999274	0.131201	2.18742e-05	0.900476	0.00345746	0.17233	0.185664	0.0039563	0.204661	0.145811	0.131201	2.18742e-05	0.00742744
A_24_P538459	AF076205	6.48418e-13	0.0576329	0.248682	0.999868	0.997867	0.125322	0.474147	0.657823	0.474147	5.49254e-08	0.400583	0.0414373	0.400583	1.66863e-12	0.311084	0.998467	5.39737e-10	0.311084	5.81181e-07	9.46303e-10
A_24_P381555	SAP18	4.81452e-12	4.44283e-12	0.00210998	0.999868	0.775504	9.95237e-05	6.12317e-06	0.60547	0.296968	5.54956e-07	0.530257	1.37265e-05	0.00702571	0.219764	5.54956e-07	0.000689434	0.524712	0.136188	6.40074e-08	7.32031e-05
A_23_P214144	COL10A1	0.00108568	0.294237	0.73301	0.999868	0.710858	0.114344	0.00888002	0.159408	0.214432	0.000545601	0.300584	0.815553	0.701999	0.0865846	0.214432	0.159408	0.390494	0.815553	0.0506737	0.0390157
A_23_P420092	DENND4A	5.12487e-15	0.0056497	0.447982	0.999868	0.83146	0.0291855	0.0008419	0.0120624	1.38533e-09	2.05384e-13	0.271207	0.731582	7.65532e-05	1.39733e-07	0.427054	0.00361173	2.15876e-05	0.000255166	5.82112e-07	0.191255
A_23_P1117	ST7L	2.44033e-05	0.00105689	0.201243	0.999868	0.937184	0.0530365	0.0530365	0.272693	0.131671	2.5959e-06	0.992046	0.529655	0.732643	0.0066281	0.529655	0.732643	0.0066281	0.732643	0.000701616	0.00307311
A_24_P268474	A_24_P268474	3.50232e-08	0.000214681	0.693321	0.999868	0.871001	0.00563272	0.00494894	0.179365	0.000115893	2.35661e-08	0.878094	0.161236	0.233325	0.00494894	0.123614	0.272464	0.00563272	0.00910944	2.29509e-05	0.103605
A_24_P99679	POLR2A	9.3552e-12	0.00459012	0.00594401	0.999868	0.804797	0.0213466	0.00037829	0.376024	3.40631e-05	6.87941e-11	0.199573	0.157696	0.056605	2.11595e-05	0.00677635	0.471466	0.00179016	0.000990835	9.76341e-09	0.0168857
A_23_P397347	MCM9	2.39043e-17	0.0112942	0.0339447	0.999868	0.841902	0.0712278	0.00715286	0.0588971	2.50401e-11	3.27721e-13	0.464743	0.90961	9.05139e-07	2.71424e-08	0.483283	2.83154e-05	1.06549e-06	1.06549e-06	3.44455e-08	0.483283
A_32_P116997	A_32_P116997	3.76504e-05	0.0185174	0.393392	0.999868	0.628136	0.154424	0.425394	0.0144672	0.00858927	0.217818	0.425394	0.320161	0.217818	0.00858927	0.0856435	0.0509801	0.0509801	0.74721	0.000238972	0.000156818
A_23_P147224	S73506	2.71209e-08	4.06393e-05	0.345685	0.999868	0.884766	0.0724156	0.00151979	7.10667e-07	2.47511e-06	9.46047e-06	0.193613	0.00151979	0.00414821	0.010573	0.0724156	0.122036	0.199064	0.772755	0.623791	0.772755
A_24_P337810	EPS15L2	4.39539e-05	0.0038601	0.0178598	0.999868	0.969867	0.992047	0.948071	0.583215	0.0964231	0.000879964	0.948071	0.583215	0.0964231	0.000879964	0.638597	0.0842362	0.000818348	0.0184204	0.000120912	0.137985
A_24_P940831	ACSS1	4.73775e-08	7.24189e-05	0.087861	0.999868	0.972838	0.60914	0.566918	0.474322	0.566918	6.44109e-06	0.896343	0.220266	0.283799	8.55082e-05	0.186212	0.242613	9.61632e-05	0.869217	9.59797e-08	2.92161e-07
A_24_P211565	C1QTNF6	0.000417583	2.91924e-13	0.800317	0.999868	0.950349	0.169037	0.133972	0.293762	0.249868	5.57229e-05	0.88107	0.87272	0.88107	0.0128195	0.855987	0.87272	0.0146329	0.88107	0.00634505	0.0089452
A_24_P67806	MTR	3.35793e-13	0.00650812	0.00427793	0.999868	0.902716	0.00302897	0.0129399	0.140887	2.6439e-07	3.37985e-12	0.562741	0.119891	0.0295472	4.78611e-05	0.286824	0.00639751	3.26965e-06	0.000183346	2.47963e-08	0.062666
A_23_P310350	SHPK	0.0014132	0.000322137	0.521899	0.999868	0.845063	0.43713	0.00948638	0.644811	0.676676	0.923076	0.163973	0.163973	0.183166	0.520859	0.00232769	0.00232769	0.0146691	0.923076	0.633914	0.644811
A_23_P206293	GPR114	0.000258269	6.09307e-06	0.859135	0.999868	0.847731	0.0122714	0.0222832	0.446861	0.0393013	0.0002335	0.801024	0.0843256	0.696485	0.235767	0.12594	0.835493	0.150514	0.170834	0.00426648	0.12594
A_23_P46871	SLC29A3	0.00027058	0.131974	0.410203	0.999868	0.997749	0.0485472	0.0135862	0.410343	0.981057	0.981057	0.689162	0.00573553	0.0485472	0.0485472	0.000960863	0.0135862	0.0135862	0.410343	0.424732	0.981057
A_24_P176044	DNM1L	6.09362e-11	8.95567e-05	0.0156555	0.999868	0.628136	0.010723	0.000224311	0.014168	1.02446e-09	1.37083e-08	0.237202	0.887383	0.000277235	0.0014541	0.196951	0.010723	0.037351	0.000224311	0.000976476	0.663576
A_32_P509169	C2CD4A	3.90699e-22	9.64827e-09	0.194975	0.999868	0.964101	1.05772e-07	4.23998e-12	0.00145381	3.73372e-11	1.76275e-21	0.101697	0.0303796	0.167547	7.4148e-06	0.000151666	0.801824	0.00281029	0.000524591	3.73372e-11	0.00172276
A_23_P118741	SLC16A13	0.00106823	0.0884324	0.414588	0.999868	0.84817	0.780014	0.166569	0.267292	0.166569	0.000572718	0.267462	0.439481	0.267292	0.00149585	0.780014	0.916026	0.0527074	0.780014	0.0280314	0.0648168
A_24_P214841	POU5F1	0.0614306	0.188951	0.126456	0.999868	0.559043	0.421179	0.957669	0.421179	0.79916	0.24097	0.421179	0.182876	0.57259	0.57259	0.421179	0.79916	0.24097	0.343978	0.040048	0.343978
A_23_P6355	POM121L1P	1.72492e-37	4.06905e-06	0.358754	0.999868	0.999995	1.83625e-08	1.07156e-14	0.00431656	5.45986e-12	1.79021e-36	0.0283611	0.0053028	0.158977	1.55996e-14	5.35065e-07	0.446425	1.02638e-08	3.14619e-05	1.65563e-24	3.22552e-10
A_24_P383440	TMEM41B	3.9454e-15	0.00433566	0.0574982	0.999868	0.89631	0.0269119	0.00178537	0.00866678	6.91315e-11	1.66971e-12	0.450083	0.672409	1.28409e-05	7.92745e-07	0.668783	0.000306394	2.35562e-05	5.66796e-05	4.48733e-06	0.574075
A_23_P427616	SAMD10	2.46596e-06	2.27153e-08	0.538977	0.999868	0.997639	0.0750919	0.00874854	0.975039	0.00990167	1.40604e-05	0.359406	0.0750919	0.425779	0.00990167	0.00874854	0.950656	0.0847543	0.00990167	1.40604e-05	0.0750919
A_24_P941309	ZNF224	0.000184072	0.325828	0.00763769	0.999868	0.999995	0.302085	0.843787	0.744363	0.382917	0.000600901	0.369529	0.156504	0.843787	0.0294331	0.633958	0.46223	0.000728239	0.238333	0.000163943	0.0194925
A_23_P17663	MX1	1.90525e-35	0.459421	0.688265	0.999868	0.980036	0.52061	0.798691	9.9616e-21	1.27482e-13	0.0649175	0.655182	4.61205e-23	9.90918e-16	0.0123064	6.0089e-22	1.57423e-14	0.0402457	0.0552595	8.87615e-14	5.02496e-08
A_24_P540057	CA5A	0.0629752	0.108666	0.169136	0.999868	0.570218	0.960202	0.475187	0.854241	0.208645	0.475187	0.475187	0.854241	0.208645	0.475187	0.398706	0.0333992	0.208645	0.287224	0.614348	0.475187
A_23_P88503	MESDC2	7.86763e-16	0.00455411	0.00159518	0.999868	0.4399	0.00120126	0.000255928	0.013698	8.72213e-09	6.74939e-16	0.66623	0.437378	0.0108567	6.66936e-07	0.235303	0.024645	3.33533e-06	0.000871509	8.72213e-09	0.0156087
A_23_P68087	ATIC	3.82672e-13	1.59705e-44	0.108094	0.999868	0.906889	0.00546334	0.000105276	0.747118	0.0434677	1.84884e-05	0.315639	0.00206346	2.263e-06	0.12231	2.89854e-05	6.00324e-09	0.587928	0.0837844	4.812e-06	9.66401e-10
A_24_P257359	RPL15	8.87797e-19	4.28291e-05	0.494266	0.999868	0.790691	0.000283999	1.47969e-06	7.12489e-06	1.43873e-11	2.44985e-19	0.239413	0.414634	0.00111839	3.29796e-08	0.697765	0.0339049	7.12489e-06	0.0154935	1.7303e-06	0.0196045
A_23_P58396	PDGFC	1.3758e-09	0.0110189	0.00236998	0.999868	0.78499	0.0150353	0.00153176	0.0150353	9.34501e-10	2.2326e-06	0.429685	0.965703	0.000201148	0.0150353	0.429685	0.00265882	0.0955752	0.000201148	0.0150353	0.193822
A_24_P314554	GOLGA2LY1	4.78344e-09	0.0216615	0.826774	0.999868	0.86025	0.680742	0.581365	0.0122954	0.859746	9.8408e-05	0.859746	0.00249516	0.598133	0.00066842	0.00101189	0.503146	0.00101189	0.0202513	1.06856e-10	8.63081e-05
A_23_P92954	HSD17B4	2.10008e-15	0.105659	0.600486	0.999868	0.846909	2.44327e-06	2.6042e-08	0.651593	0.0168661	7.11939e-09	0.449276	2.22269e-07	0.0261361	0.249749	2.57214e-09	0.00246258	0.651593	0.00419954	9.76499e-10	0.000802062
A_24_P195164	A_24_P195164	1.72777e-06	0.00264446	0.0393172	0.999868	0.942874	0.647799	0.443553	0.0174632	0.00502395	1.27743e-05	0.68919	0.0449548	0.0174632	7.19375e-05	0.0980606	0.0412364	0.000212877	0.647799	0.0412364	0.109981
A_23_P31584	RABL5	3.63449e-10	2.70651e-12	0.507347	0.999868	0.78714	0.0984488	7.58717e-05	5.91352e-06	1.86633e-07	3.62684e-08	0.0308398	0.00506213	0.000365179	7.58717e-05	0.531216	0.185468	0.0899634	0.480108	0.263366	0.663187
A_24_P238402	ZNF644	5.04605e-09	0.0195852	0.608934	0.999868	0.85321	0.0264101	0.0261968	0.00253489	2.71675e-08	5.51618e-07	0.99279	0.387139	0.000724316	0.00421835	0.387139	0.000724316	0.00421835	0.00962493	0.0414558	0.574915
A_24_P50818	GTF3C3	6.64962e-13	0.0523457	0.107117	0.999868	0.951728	0.600809	0.130214	0.843622	1.66625e-07	9.97157e-08	0.402527	0.704149	3.1921e-06	8.68301e-07	0.176137	0.000186017	6.04033e-05	3.42281e-07	1.34806e-07	0.806596
A_32_P199321	AA207074	0.0281359	0.0325437	0.205487	0.999868	0.89984	0.963094	0.785375	0.540701	0.689223	0.0857553	0.785375	0.540701	0.689223	0.0857553	0.689223	0.540701	0.0552868	0.254659	0.014067	0.254659
A_23_P140907	TMEM8A	6.50884e-09	5.01229e-09	0.745079	0.999868	0.394837	0.214047	0.0325706	0.0235018	0.0113387	0.0919694	0.45811	0.000247794	9.4237e-05	0.727821	1.03344e-05	5.63769e-06	0.737159	0.74049	6.2184e-05	2.5727e-05
A_23_P18413	C3orf1	6.83951e-16	2.67508e-06	0.0739099	0.999868	0.715319	0.0027155	1.36078e-05	0.000795186	1.38829e-09	4.5892e-16	0.181059	0.687188	0.00159226	1.68265e-07	0.333386	0.0581143	5.71441e-05	0.00473166	9.42429e-07	0.0354604
A_24_P128361	AF289562	0.000240397	0.00332231	0.579619	0.999868	0.944601	0.230538	0.529442	0.0668718	0.210739	0.0812935	0.576905	0.529442	0.851273	0.00171521	0.230538	0.529442	0.0112774	0.585312	0.000190968	0.00149732
A_24_P127812	MLL	0.00554874	0.0594905	0.189188	0.999868	0.471255	0.562746	0.432777	0.196258	0.00154137	0.196258	0.879721	0.638938	0.0241644	0.635264	0.705582	0.0287861	0.695985	0.0932989	0.928864	0.103653
A_32_P353072	TMEM106B	4.06022e-10	0.0108848	0.0021527	0.999868	0.826917	0.0767302	0.017324	0.00446653	2.60049e-08	2.60049e-08	0.594864	0.303379	0.000175048	0.000175048	0.594864	0.000971591	0.000971591	0.00537036	0.00526914	0.957024
A_23_P26094	SLTM	1.33542e-14	0.0366813	0.00063975	0.999868	0.80997	0.00200151	0.000317328	0.00480497	3.27065e-10	1.25414e-13	0.647242	0.736726	0.000955142	8.89172e-06	0.44921	0.00387217	5.67333e-05	0.000317328	2.15121e-06	0.254907
A_32_P210691	A_32_P210691	0.146026	0.00958329	0.327737	0.999868	0.748777	0.637205	0.483549	0.411165	0.162651	0.162651	0.911486	0.82878	0.411165	0.411165	0.911486	0.411165	0.411165	0.411165	0.411165	0.994551
A_24_P419220	CARD16	8.27703e-06	0.00896583	0.323342	0.999868	0.98641	0.940325	0.207378	0.322572	0.0110812	0.00201621	0.203596	0.336822	0.0106681	0.00201621	0.0191899	0.207378	0.0723852	0.000586474	7.67264e-05	0.565718
A_24_P811014	H15635	9.70043e-17	1.49577e-09	0.898414	0.999868	0.779537	0.00128707	3.06445e-06	0.327272	1.73251e-06	2.90982e-15	0.142897	0.0272636	0.0938837	1.55903e-06	0.000220565	0.777804	0.000406753	0.000120855	1.91191e-12	0.00128707
A_24_P179339	BC090061	6.0875e-18	0.00735995	0.926378	0.999868	0.809686	0.00245701	1.22528e-07	0.520963	1.22528e-07	1.8387e-14	0.0214466	0.0154763	0.0206074	1.76656e-06	2.38212e-06	0.918139	0.00904761	2.38212e-06	1.11381e-12	0.0133012
A_23_P156017	GOLPH3	2.79727e-20	0.0415214	0.00282768	0.999868	0.872003	0.00212349	2.16048e-07	0.53628	5.85433e-07	2.11848e-17	0.0315513	0.0154825	0.0424306	2.39083e-08	4.47942e-06	0.922106	0.000257891	1.0631e-05	1.56106e-15	0.000257891
A_23_P373568	FUZ	8.61603e-10	0.00221984	0.314765	0.999868	0.665632	0.0916376	0.0127069	0.156433	0.0274076	1.50122e-06	0.4668	0.00200326	0.622328	0.00175415	0.000123258	0.791176	0.0127069	0.000426499	4.21132e-10	0.00902558
A_23_P422851	CABLES1	0.403569	0.25593	0.60985	0.999868	0.9528	0.909239	0.648839	0.689798	0.648839	0.992352	0.648839	0.648839	0.648839	0.909239	0.609165	0.609165	0.648839	0.909239	0.689798	0.648839
CPID_127	NFKB2	1.51575e-43	5.06351e-09	0.327011	0.999868	0.999995	1.09123e-09	7.07591e-19	0.0175724	1.23422e-09	4.35258e-40	0.00388823	0.000138075	0.978498	1.7941e-15	2.24565e-11	0.00438154	7.90525e-08	0.000138075	5.22272e-30	3.69822e-15
A_24_P379649	RPL23AP32	0.0289968	6.2364e-10	0.448868	0.999868	0.940225	0.789338	0.204911	0.933121	0.94773	0.204911	0.385918	0.711965	0.789338	0.170354	0.204911	0.204911	0.00786222	0.933121	0.211825	0.204911
A_24_P225189	PCNXL2	0.053533	0.124483	0.931906	0.999868	0.990504	0.620612	0.360347	0.955597	0.620612	0.0454165	0.620612	0.620612	0.9755	0.140482	0.396224	0.620612	0.360347	0.620612	0.0454165	0.140482
A_24_P309594	SLC48A1	1.17214e-16	2.36807e-17	0.086517	0.999868	0.729565	1.55696e-08	3.09928e-07	0.0050072	1.16946e-05	1.94939e-17	0.519443	0.00352497	0.228125	0.0028025	0.0194456	0.519443	0.000245075	0.0987778	6.23952e-09	2.92873e-05
A_32_P64716	BC035106	7.28301e-11	3.26264e-11	0.0389075	0.999868	0.765933	0.0468517	0.00168239	0.0573007	1.16749e-06	2.68032e-10	0.253227	0.89535	0.0034465	1.27285e-05	0.215154	0.063097	0.0011147	0.00245607	8.49323e-06	0.150031
A_24_P73290	ATP2A2	6.68771e-12	0.248435	0.000971939	0.999868	0.788468	0.00898871	0.0195161	0.549993	3.03763e-05	8.03056e-11	0.700773	0.0395194	0.112932	8.75523e-05	0.0772741	0.0545512	2.15424e-05	0.000310322	2.12312e-09	0.0195161
A_23_P107714	MARK4	1.18632e-14	1.9632e-06	0.20885	0.999868	0.883564	0.000774488	1.06848e-06	0.00290091	1.57528e-06	5.12745e-16	0.138012	0.72404	0.138012	1.06848e-06	0.0657813	0.994862	0.000589206	0.0662093	2.07873e-07	0.000717175
A_23_P426809	ARHGEF11	4.7376e-08	2.54484e-07	0.779272	0.999868	0.560928	0.0587687	0.00921667	0.0395622	0.920485	0.00422095	0.482309	8.42819e-05	0.0539349	0.281366	1.96255e-06	0.00884146	0.713616	0.0491503	8.92537e-07	0.00422095
A_24_P837234	A_24_P837234	3.56089e-16	2.04884e-07	0.540451	0.999868	0.999995	0.0226062	0.0169836	0.249722	0.000431715	3.72254e-16	0.877403	0.249722	0.249722	2.88991e-09	0.243844	0.249722	3.49128e-09	0.0208879	1.43773e-12	3.38802e-06
A_24_P63019	IL1R2	0.0195655	1.70666e-32	0.451104	0.999868	0.327518	0.280999	0.0714755	0.0319834	0.0153512	0.0714755	0.594277	0.437299	0.254518	0.594277	0.68978	0.594277	0.976457	0.68978	0.68978	0.594277
A_24_P191790	TMEM33	3.17314e-06	0.00132078	0.000396167	0.999868	0.788714	0.0335279	0.112691	0.855272	0.000360643	0.000151376	0.536913	0.0425912	0.154304	0.0742372	0.149821	0.0425912	0.0181248	0.000545946	0.000158801	0.682613
A_32_P114866	LOC284570	2.0715e-18	7.78212e-07	0.41623	0.999868	0.922665	1.30412e-05	3.41837e-09	0.00370773	7.10426e-10	3.17216e-18	0.127357	0.127357	0.0515935	5.82712e-06	0.00275309	0.598002	0.00173376	0.000723388	1.8894e-09	0.00864533
A_23_P217688	TSC22D3	1.72122e-12	2.7892e-49	0.185553	0.999868	0.739394	0.0115816	0.000776069	0.319316	0.000776069	9.59948e-13	0.454023	0.145177	0.435109	4.12888e-06	0.0223799	0.91734	9.19168e-05	0.0220769	7.29688e-10	0.000171203
A_23_P166826	DCP1A	6.84378e-19	3.72038e-08	0.280543	0.999868	0.596669	0.100122	0.00315848	0.000206911	0.00578661	4.28709e-05	0.208082	7.84712e-08	1.13051e-05	0.0140047	2.31166e-11	1.21591e-08	0.21303	0.349136	3.5978e-14	2.31166e-11
A_24_P710171	METTL2B	0.021492	0.202737	0.107995	0.999868	0.901603	0.889709	0.128939	0.889709	0.889709	0.0795849	0.0795849	0.836782	0.830722	0.0722072	0.153147	0.19101	0.830722	0.889709	0.0795849	0.091089
A_23_P85392	RER1	1.38672e-17	3.09014e-17	0.583703	0.999868	0.97067	0.000103368	7.73187e-07	0.111325	6.71165e-07	3.80979e-17	0.306687	0.0205172	0.243805	2.74128e-06	0.000642932	0.832105	0.000172707	0.000448989	4.09633e-12	0.000448989
A_23_P411113	CNTNAP1	1.37851e-41	5.07299e-06	0.251239	0.999868	0.99369	1.08426e-11	1.29622e-18	0.0020879	7.42177e-10	7.64537e-40	0.0354505	0.000140438	0.543041	4.55036e-13	3.0424e-09	0.0076063	7.12659e-08	0.00150429	1.05265e-26	1.47013e-14
A_23_P373645	TIMM23	0.00033216	0.0184321	0.498243	0.999868	0.371625	0.69107	0.723332	0.0188242	0.00735174	0.69107	0.909383	0.0599492	0.0163709	0.477381	0.0475612	0.0129621	0.500668	0.685223	0.00755357	0.00242072
A_23_P160336	LEFTY1	3.83382e-09	0.00570273	0.132623	0.999868	0.653008	0.624537	0.926219	0.00118755	0.134251	2.62183e-07	0.596403	0.00690659	0.334139	2.98966e-06	0.000863366	0.11722	2.25174e-07	0.11722	0.0596551	0.000409692
A_24_P10953	ZNF93	1.38919e-10	0.0232547	0.824013	0.999868	0.998333	0.0171355	0.000531311	0.0151036	1.92497e-05	1.36921e-11	0.331556	0.940552	0.0607502	1.52915e-05	0.343009	0.352493	0.000531311	0.0649127	1.52915e-05	0.0151036
A_23_P115286	BCL10	1.51096e-20	0.000118688	0.221612	0.999868	0.98641	0.0100786	7.12597e-09	0.955706	0.0122302	7.39802e-16	0.00166975	0.00933777	0.955706	1.68392e-08	6.42306e-09	0.00139345	0.0106344	0.0111984	7.39802e-16	1.47799e-08
A_23_P68072	WDR54	7.23122e-12	4.56434e-11	0.370355	0.999868	0.727807	0.00132513	6.4711e-07	0.0219631	0.144466	4.53787e-11	0.0803146	0.358279	0.0803146	0.000543606	0.00878237	0.000543606	0.0753254	0.359847	1.18937e-05	3.57842e-07
A_23_P145694	ASNS	9.09352e-25	5.65107e-11	0.901459	0.999868	0.841438	0.00590402	2.86723e-06	0.0118462	6.97424e-13	2.39304e-22	0.0556227	0.763123	7.09345e-06	6.16028e-13	0.027937	0.0071926	3.91104e-08	2.11818e-06	9.24514e-14	0.00590402
A_23_P334282	BMP2K	2.45659e-49	0.44927	0.896611	0.999868	0.972114	3.57764e-12	1.36623e-15	0.0167833	0.00525719	3.38535e-44	0.302786	3.28925e-06	3.26946e-05	1.51775e-15	9.97207e-09	1.86714e-07	1.31123e-12	0.646511	1.30162e-33	5.84226e-31
A_24_P149902	SUFU	0.205343	0.000591007	0.933554	0.999868	0.944601	0.41245	0.49867	0.591569	0.130164	0.49867	0.896022	0.849308	0.49867	0.896022	0.896022	0.41245	0.990594	0.41245	0.896022	0.41245
A_24_P219552	NFE2L1	3.3354e-16	0.106119	0.00664081	0.999868	0.978335	0.0340309	0.000503361	0.000834102	0.568445	1.4774e-05	0.168762	7.46987e-08	0.00902871	0.0208441	8.10259e-12	6.83311e-05	0.324573	0.00616828	4.96321e-14	1.59406e-06
A_24_P162718	LMNA	5.17301e-06	0.0234397	0.457713	0.999868	0.79914	0.582318	0.199533	0.763183	0.0562221	0.00107091	0.081047	0.763183	0.156758	0.0047956	0.125265	0.00116894	3.15283e-06	0.101841	0.00203172	0.171167
A_24_P366415	LOC643997	5.65857e-08	0.0842512	0.905816	0.999868	0.878643	0.188557	0.102739	0.000295252	0.00013649	3.87723e-07	0.746793	0.0256023	0.0118552	0.00013649	0.0490553	0.0235909	0.000295252	0.741127	0.102739	0.190442
A_23_P35494	LRRC18	7.89108e-09	0.00122818	0.945828	0.999868	0.577781	0.0007118	2.13428e-05	0.000737273	1.39154e-07	1.25448e-08	0.467149	0.936524	0.0788886	0.0238869	0.449439	0.320844	0.119432	0.0726807	0.0217074	0.616011
A_23_P98446	SC5DL	5.00244e-12	0.199163	0.963696	0.999868	0.87281	0.103073	0.00361981	0.00461859	4.42715e-10	9.57342e-09	0.254968	0.274072	3.57845e-06	4.50061e-05	0.938428	0.00036881	0.00253876	0.00036881	0.00247801	0.611366
A_23_P101342	ATG4D	1.4026e-10	0.467003	0.503215	0.999868	0.580368	0.00123152	1.28826e-06	0.00489242	8.38462e-07	1.07639e-10	0.123959	0.663011	0.0864313	0.00123152	0.0570905	0.772044	0.0756446	0.03515	0.000261171	0.123959
A_24_P7179	DIP2A	1.23019e-11	5.51639e-05	0.242155	0.999868	0.957841	0.137169	0.119502	0.194984	0.332052	1.06598e-08	0.927881	0.00358299	0.618904	3.08174e-05	0.00264563	0.592772	3.08174e-05	0.0199057	1.63241e-12	4.14193e-06
A_24_P366768	A_24_P366768	0.0817527	8.01935e-08	0.352326	0.999868	0.844193	0.831702	0.325156	0.543792	0.889568	0.614687	0.447624	0.447624	0.889568	0.447624	0.0765895	0.447624	0.0765895	0.447624	0.889568	0.513455
A_24_P762669	TNRC18	8.20053e-11	3.8513e-05	0.451865	0.999868	0.977236	0.0138522	0.000281182	0.116467	3.3862e-09	1.19093e-07	0.257493	0.339527	0.000390823	0.00435279	0.0383142	0.0138522	0.0725329	9.78295e-06	0.000179753	0.496342
A_24_P279220	ATP6V0C	7.87666e-29	2.05938e-06	0.8899	0.999868	0.831681	1.38722e-07	1.39553e-10	0.000671496	3.60106e-08	1.82082e-30	0.25873	0.0710487	0.740891	2.23812e-11	0.00253519	0.413761	1.12647e-08	0.0366991	2.97863e-17	1.90529e-10
A_23_P434268	DOPEY1	6.17437e-13	0.00266283	0.00174354	0.999868	0.810764	0.0183362	3.79863e-05	0.0703172	2.02234e-09	2.67074e-10	0.0808802	0.555448	0.000230308	4.0681e-05	0.0203722	0.0429878	0.017171	2.45467e-05	3.8404e-06	0.645928
A_32_P102129	BM929303	0.0022454	0.00045498	0.00692778	0.999868	0.781006	0.242079	0.0760174	0.790705	0.505958	0.00591789	0.505958	0.173125	0.505958	0.139471	0.0457361	0.242079	0.338865	0.427944	0.00436237	0.0457361
A_23_P58538	C5orf26	3.46804e-14	8.04812e-07	0.977742	0.999868	0.819669	0.0124703	0.000829715	2.88145e-06	1.5237e-10	1.84884e-12	0.419348	0.0248558	8.50169e-05	3.41879e-06	0.143454	0.00138659	8.50169e-05	0.0794515	0.0124703	0.433046
A_23_P371865	CDYL2	0.00462072	0.236	0.968514	0.999868	0.993856	0.134536	0.0277444	0.873046	0.040217	0.0459449	0.361666	0.19284	0.623493	0.694252	0.0294246	0.798288	0.73127	0.0459449	0.0586735	0.882056
A_23_P89910	GEMIN7	3.42687e-10	0.00104854	0.790616	0.999868	0.982595	0.0245056	0.0200751	0.891482	0.172515	1.68008e-09	0.891482	0.0325686	0.435892	0.000162759	0.0245056	0.380301	0.000187457	0.208988	1.88046e-09	5.14017e-06
A_23_P93881	SYPL1	2.31227e-08	4.03868e-05	0.131927	0.999868	0.691668	0.0106231	0.0030318	0.0254046	7.49509e-06	1.18565e-08	0.691928	0.691928	0.0476877	0.00206174	0.458178	0.1123	0.00544088	0.0206726	0.000590472	0.235662
A_23_P26824	LIMD2	1.16751e-34	0.00041585	0.423291	0.999868	0.70401	1.34306e-08	1.83895e-11	0.402922	0.0370005	2.02939e-28	0.30232	8.82637e-07	0.000393684	3.6208e-09	2.8461e-09	3.74785e-06	6.31315e-07	0.202003	1.74124e-25	6.88186e-20
A_32_P14201	AK304575	1.18525e-06	2.46095e-21	0.78973	0.999868	0.50651	0.00328967	0.00128693	0.0953061	0.0451074	1.80967e-07	0.725457	0.227405	0.406792	0.0272669	0.119546	0.247416	0.0480125	0.710449	0.000725953	0.0023494
A_23_P416142	DLG1	1.13166e-07	0.15207	0.249139	0.999868	0.640775	0.0761012	0.014414	0.206162	1.4215e-07	0.000181505	0.517652	0.517652	0.000515524	0.0541691	0.206162	0.00423583	0.169011	6.45724e-05	0.0118563	0.16135
A_23_P42507	PPIL4	1.14568e-13	0.13376	0.625781	0.999868	0.867545	0.00229406	2.20944e-05	0.00339313	4.83659e-09	1.71696e-13	0.235639	0.850588	0.00339313	1.05941e-05	0.179151	0.0805179	0.00093922	0.00229406	5.34496e-06	0.122615
A_24_P612200	BF246504	0.0150476	4.97281e-05	0.007547	0.999868	0.820428	0.234262	0.0155259	0.250113	0.404405	0.0155259	0.279181	0.924655	0.605259	0.279181	0.250113	0.165742	0.942564	0.687094	0.250113	0.165742
A_32_P234996	A_32_P234996	8.01498e-11	1.84181e-06	0.00102503	0.999868	0.930251	0.881729	0.164195	0.000863107	0.217199	0.000741843	0.186188	0.000741843	0.186188	0.000924537	2.07246e-06	0.00920596	0.0419917	0.0386867	2.16409e-11	6.35202e-06
A_23_P67278	ZNF443	6.57241e-12	0.0025766	0.702898	0.999868	0.715293	0.00898267	0.000143368	0.000394927	1.71398e-09	5.43101e-11	0.236154	0.343095	0.000620555	8.01661e-05	0.793156	0.0207703	0.00368128	0.0118286	0.00192626	0.537447
A_24_P88079	MUC6	8.64486e-30	2.81294e-07	0.10221	0.999868	0.988819	1.36073e-08	5.09915e-14	0.00773094	4.80397e-10	1.56849e-28	0.0613436	0.0020476	0.490224	4.3053e-09	5.84644e-07	0.240703	3.0911e-05	0.000200247	1.90628e-18	2.0971e-07
A_24_P942454	INADL	1.01608e-06	3.31179e-20	0.179068	0.999868	0.516964	0.00862634	0.00865541	0.645374	0.937821	0.000453337	0.937821	0.00169494	0.00785356	0.34548	0.00169494	0.00785356	0.32697	0.718341	8.07043e-05	0.000453337
A_24_P737416	CR600585	3.0081e-14	3.00541e-08	0.00928098	0.999868	0.534461	0.00236901	8.39093e-06	0.00236901	1.22131e-09	9.18852e-14	0.143394	0.988419	0.00155612	4.93747e-06	0.143394	0.0764867	0.00144781	0.00155612	4.93747e-06	0.143394
A_24_P929158	AW368057	6.56293e-06	0.0456631	0.00490001	0.999868	0.880533	0.0430137	0.00280623	0.251713	0.234918	3.53438e-06	0.370635	0.357352	0.370635	0.0124576	0.0872814	0.0946572	0.0933982	0.912405	0.000689325	0.000886678
A_23_P377806	TNRC6A	0.0430952	0.198879	0.430136	0.999868	0.647152	0.821865	0.370133	0.697035	0.328843	0.141334	0.446129	0.519588	0.421443	0.162679	0.17679	0.85646	0.446129	0.162679	0.0636936	0.519588
A_23_P5845	KHK	1.12711e-08	0.00129749	0.533384	0.999868	0.892359	0.0139466	8.53929e-06	0.532265	0.598789	8.53929e-06	0.0481798	0.0720637	0.0607695	0.0481798	9.56745e-05	9.56745e-05	0.916663	0.916663	9.56745e-05	9.56745e-05
A_24_P139094	SH3GL1	2.29294e-27	0.0530886	0.19973	0.999868	0.945914	3.39458e-05	7.50084e-12	0.00127449	3.0112e-06	6.89013e-28	0.00712409	0.34926	0.549566	7.36541e-13	0.000257453	0.0386	3.0112e-06	0.134344	7.37232e-16	4.33293e-11
A_23_P157669	NDUFB9	3.04824e-35	7.76928e-16	0.658024	0.999868	0.70401	7.39344e-08	2.98384e-18	0.0298771	8.43264e-07	6.52532e-31	0.000602896	0.000894912	0.670443	1.69025e-11	1.85971e-11	0.000163485	0.000441655	0.00398629	1.65973e-22	2.21309e-12
A_23_P160934	ANP32E	3.84098e-06	1.83878e-10	0.863686	0.999868	0.554885	0.0044842	0.000146307	0.348865	0.390102	0.000146307	0.329898	0.0739944	0.0685579	0.291418	0.00341825	0.00331684	0.913166	0.913166	0.00331684	0.00331684
A_32_P113742	RPL21	1.20821e-06	0.86512	0.838066	0.999868	0.849743	0.929566	0.936877	0.000127159	0.00492777	0.929566	0.929566	0.000108395	0.00309535	0.866918	0.000108395	0.00395603	0.929566	0.436451	0.000483766	0.0136146
A_24_P488586	HNRNPA3	1.82728e-13	0.000173032	0.728711	0.999868	0.633686	0.000830207	1.28933e-06	0.532742	8.56594e-05	2.71718e-11	0.129702	0.00551294	0.5037	0.000529709	2.03287e-05	0.438592	0.041533	0.000717679	6.41424e-10	0.00512221
A_23_P405531	WIZ	6.65611e-10	0.00097737	0.0138481	0.999868	0.974907	0.0552014	0.0144245	0.007039	0.580128	0.00330738	0.580128	3.72712e-06	0.0168126	0.26052	1.7311e-07	0.0036464	0.56474	0.0279739	1.6901e-08	0.000640876
A_23_P109593	TBC1D22A	1.82114e-06	0.746022	0.137765	0.999868	0.205937	0.974818	0.767364	0.00222126	0.00222126	0.589947	0.767364	0.00222126	0.00222126	0.587897	0.000578681	0.000578681	0.767364	0.974818	0.000319651	0.000319651
A_23_P46852	OBFC1	8.69223e-09	0.00228257	0.738994	0.999868	0.950349	0.00139867	4.91854e-08	0.000710232	0.00106366	1.81935e-08	0.0346047	0.88387	0.902268	0.0169778	0.0591857	0.0519373	0.798922	0.902268	0.0286761	0.0260082
A_23_P75255	VPS26A	2.36533e-15	0.00417959	0.0028282	0.999868	0.815033	0.0400832	0.000332825	0.0153287	2.63891e-09	8.25783e-14	0.138472	0.700905	7.10942e-05	3.5209e-08	0.258648	0.010759	3.59722e-05	0.000280081	1.94071e-07	0.122526
A_23_P145074	PNRC1	1.90799e-12	0.0235668	0.0014814	0.999868	0.809686	0.00687414	0.0120497	0.20517	1.83792e-06	1.27549e-11	0.791175	0.121923	0.0407938	3.82178e-05	0.181325	0.0209183	1.13389e-05	0.000313423	1.93351e-08	0.041214
A_23_P43326	SPTLC1	3.46546e-11	0.00323974	0.00144682	0.999868	0.737887	0.0329453	0.0184991	0.0329453	7.30137e-09	7.30137e-09	0.932418	0.989867	0.000186822	0.000186822	0.932418	0.000257073	0.000315262	0.000186822	0.000186822	0.989867
A_23_P217785	CXorf26	1.8178e-07	0.0304637	0.0608158	0.999868	0.33926	0.00530314	6.46667e-06	0.103829	0.00473211	5.79258e-07	0.103829	0.233925	0.851423	0.0247182	0.00530314	0.141148	0.483861	0.184932	0.000805451	0.0387791
A_32_P175539	RCN2	1.41004e-11	2.34944e-05	0.995381	0.999868	0.824761	0.045225	9.0986e-05	9.0986e-05	6.37353e-09	5.54546e-10	0.045225	0.045225	9.30888e-05	1.81299e-05	0.939733	0.045225	0.0154664	0.045225	0.0179455	0.636561
A_23_P89960	ZNF121	2.93039e-06	2.91676e-05	0.00447767	0.999868	0.797162	0.236563	0.00238342	0.23696	0.00616081	4.12105e-06	0.0684825	0.959265	0.0999439	0.000522033	0.0684825	0.85363	0.097338	0.097338	0.000522033	0.0684825
A_23_P159335	CD8B	9.53798e-15	2.21261e-27	0.354789	0.999868	0.992886	0.00530697	0.000146936	0.00530697	0.000218476	1.34356e-16	0.376737	0.991276	0.376737	2.2551e-08	0.376737	0.991276	2.89306e-06	0.376737	2.2551e-08	3.42174e-06
A_23_P502274	MAPK11	3.24598e-34	0.0194825	0.050972	0.999868	0.971845	3.01293e-13	1.97446e-14	0.0411009	4.39021e-05	5.43849e-30	0.750677	8.55095e-08	0.00117896	3.40316e-06	1.09749e-08	0.000349365	1.01698e-05	0.0351047	3.62785e-22	1.97446e-14
A_23_P122937	ELMO1	5.41724e-09	0.00373986	0.0985039	0.999868	0.992923	0.0796857	0.0858448	0.0858448	0.000705141	0.465091	0.876683	0.000293415	2.86426e-07	0.280329	0.000354732	2.86426e-07	0.32477	0.112504	0.0154309	7.60715e-05
A_24_P303594	ACTR3B	3.56654e-07	0.0499457	0.932013	0.999868	0.872003	0.163781	0.00549092	0.580259	0.0109831	8.08424e-07	0.159915	0.395325	0.211507	0.000392818	0.0219251	0.838998	0.0284499	0.0345353	8.2389e-06	0.0219251
A_24_P212715	A_24_P212715	0.365319	0.046028	0.394102	0.999868	0.623723	0.49617	0.620386	0.755062	0.49617	0.755062	0.82247	0.755062	0.82247	0.795323	0.795323	0.795323	0.82247	0.755062	0.82247	0.755062
A_32_P46238	LOC339240	1.19224e-24	0.00884463	0.193889	0.999868	0.94823	1.84962e-06	6.22663e-10	0.00139011	2.06114e-06	3.82427e-26	0.156076	0.132904	0.995553	6.22663e-10	0.00268646	0.156076	1.00541e-06	0.132904	1.89324e-14	8.29498e-10
A_24_P30034	C9orf100	4.02757e-34	0.000914873	0.0821392	0.999868	0.994449	4.41433e-10	2.00059e-13	0.000937158	1.73426e-11	2.16573e-34	0.281138	0.00252674	0.560829	3.19751e-11	3.14338e-05	0.61243	1.37135e-08	0.00034593	5.16648e-21	1.95015e-09
A_24_P409661	A_24_P409661	2.26504e-07	0.000230459	0.032033	0.999868	0.65913	0.00357282	1.58555e-05	0.00134795	1.66086e-05	1.50194e-07	0.235911	0.802976	0.235911	0.0232498	0.298414	0.982262	0.298414	0.298414	0.046296	0.298414
A_23_P6836	IP6K2	3.27633e-10	1.3086e-06	0.566758	0.999868	0.629176	0.0216698	0.0123171	0.871925	0.0010582	3.32356e-09	0.868283	0.0299799	0.304934	0.000297862	0.0174065	0.3988	0.000479747	0.00155536	3.92345e-09	0.00971711
A_24_P826485	AF034176	1.3395e-06	0.074921	0.0608706	0.999868	0.968235	0.091691	0.403787	0.0874183	0.96256	0.00106384	0.403787	0.000908848	0.0973202	0.091691	0.0097821	0.409016	0.0112898	0.0874183	2.88992e-07	0.00113328
A_23_P120335	MTX2	4.01494e-12	0.000273918	0.0177528	0.999868	0.753002	0.0246907	0.00447016	0.00287667	2.1654e-09	2.29516e-10	0.649816	0.553574	0.000186873	3.29322e-05	0.843108	0.000903335	0.000186873	0.00179824	0.000389031	0.666147
A_23_P165707	LYG1	5.13021e-16	5.80672e-07	0.0194755	0.999868	0.523004	0.0851028	0.125336	0.0628072	4.87363e-08	1.10571e-13	0.863411	0.868721	0.000252005	7.22705e-09	0.783257	8.84418e-05	1.63771e-09	0.000403093	1.24899e-08	0.0400389
A_24_P275723	WDR90	5.67856e-16	0.00156848	0.266026	0.999868	0.83146	0.0030442	1.96095e-06	0.269383	0.000221929	2.76472e-15	0.0727689	0.0710351	0.396201	4.86966e-07	0.00025313	0.332358	0.000656908	0.00853315	5.62333e-12	2.46031e-05
A_24_P741023	BC008476	7.8415e-08	8.81626e-07	0.120611	0.999868	0.804178	0.32516	0.773443	0.158	0.0485863	8.80286e-05	0.230118	0.0206106	0.260235	0.00291585	0.230118	0.0241768	2.94194e-05	0.000517597	7.47482e-08	0.062858
A_23_P317683	TRAPPC10	6.89463e-16	0.00456707	0.000752833	0.999868	0.835323	0.00104502	0.000388021	0.0231817	2.494e-09	3.03985e-15	0.80326	0.296849	0.00538705	2.19689e-06	0.20379	0.00928032	4.39174e-06	0.000151009	7.63935e-09	0.0470243
A_23_P253464	FAM175A	1.77204e-09	0.000266038	0.0543288	0.999868	0.8973	0.0567537	0.0161643	0.027389	1.40719e-06	9.56014e-09	0.692979	0.80518	0.00304121	0.000111427	0.838069	0.0106991	0.000458252	0.0071523	0.000294136	0.381019
A_32_P207180	ARL16	4.45268e-10	0.00349644	0.0711594	0.999868	0.96076	0.000883784	0.00022539	0.000226934	2.5452e-06	2.17103e-11	0.712513	0.712513	0.163972	0.000702878	0.976063	0.307471	0.00202881	0.307471	0.00202881	0.0631872
A_23_P118042	LRRC36	3.60327e-09	0.00937655	0.391973	0.999868	0.940225	0.00615024	0.00103231	0.00103231	3.38911e-09	2.09442e-07	0.605014	0.605014	0.00183984	0.0142466	0.948769	0.00786108	0.05392	0.00911905	0.0593282	0.544226
A_23_P87879	CD69	2.83836e-09	0.00569201	0.0072897	0.999868	0.814469	0.0781558	0.0134004	0.00249966	7.29316e-08	1.77715e-07	0.530707	0.205372	0.000288303	0.000637136	0.530707	0.00227636	0.00412826	0.0134004	0.0233736	0.805503
A_32_P230148	LOC728836	0.0560148	0.354293	0.834862	0.999868	0.270609	0.213955	0.213955	0.213955	0.0429959	0.0429959	0.970672	0.970672	0.499705	0.499705	0.970672	0.499705	0.499705	0.499705	0.499705	0.970672
A_23_P394154	PDE8A	0.000935905	0.513626	0.124178	0.999868	0.979146	0.192651	0.121597	0.840298	0.00789661	0.00789661	0.768806	0.155581	0.190784	0.190784	0.073267	0.300842	0.300842	0.00614794	0.00614794	0.983539
A_23_P431815	CD7	0.0807633	0.00137026	0.993924	0.999868	0.910389	0.284127	0.120665	0.35727	0.916876	0.297412	0.66358	0.872238	0.284127	0.916876	0.458752	0.120665	0.645031	0.330048	0.901431	0.284127
A_23_P102994	PI4KA	8.45044e-21	0.000122502	0.474268	0.999868	0.852275	2.09098e-06	9.26231e-06	0.700795	0.00271946	3.4234e-18	0.668397	8.635e-06	0.077422	3.08014e-05	4.00904e-05	0.184092	4.17512e-06	0.00816161	2.90029e-17	7.96648e-09
A_23_P21644	HSD17B11	3.76824e-18	1.42522e-15	0.0288352	0.999868	0.851917	0.000509129	1.74356e-05	0.16905	3.12195e-09	2.53926e-16	0.412278	0.0303729	0.0119328	1.13099e-06	0.00324666	0.0690527	2.33523e-05	3.67378e-06	3.04389e-12	0.0172047
A_24_P943613	TBC1D1	4.76185e-14	2.70816e-06	0.0624038	0.999868	0.999995	0.00146465	2.35074e-05	0.483226	0.000221538	9.1281e-10	0.347795	8.02683e-05	0.610486	0.00215352	6.80931e-07	0.619604	0.0380615	1.14347e-05	8.73603e-12	0.0129289
A_32_P54594	A_32_P54594	1.57261e-06	0.0877753	0.166779	0.999868	0.999995	0.0900903	0.00549982	0.280715	0.132845	0.12637	0.346556	0.0036776	0.00137257	0.864983	0.000129865	4.21587e-05	0.292664	0.692898	0.00549982	0.00239724
A_23_P150189	MRE11A	7.52996e-20	0.0148389	0.4707	0.999868	0.88626	0.00173089	1.80006e-06	0.792392	1.87551e-06	8.07711e-17	0.0875474	0.00465302	0.0875474	8.53808e-08	6.01303e-06	0.942914	0.000114876	6.39896e-06	4.25261e-16	0.00019813
A_23_P139277	LIN7C	7.13541e-07	0.00555331	0.0818189	0.999868	0.915528	0.0278704	3.23664e-05	0.0490692	3.23664e-05	6.83262e-06	0.0679716	0.759993	0.0522839	0.0278704	0.0357513	0.84132	0.609824	0.0279381	0.0116369	0.725945
A_24_P268993	LEAP2	1.58662e-15	0.036387	0.00827472	0.999868	0.840279	0.216558	0.0853698	0.0925096	3.56549e-07	2.15192e-13	0.691723	0.691723	0.000172728	9.35331e-10	0.952173	0.000810658	6.69973e-09	0.000810658	6.69973e-09	0.019328
A_32_P128603	A_32_P128603	0.0727077	0.0736492	0.290006	0.999868	0.4399	0.914458	0.895707	0.367494	0.359862	0.367494	0.868977	0.359862	0.359862	0.376768	0.376768	0.367494	0.359862	0.895707	0.0792225	0.0792225
A_23_P122545	RDBP	0.0118715	0.362098	0.0284652	0.999868	0.597732	0.733625	0.566392	0.396691	0.0960532	0.157537	0.733625	0.215368	0.0565292	0.0960532	0.111862	0.045462	0.0565292	0.486346	0.655402	0.733625
A_24_P92367	YDJC	0.000186957	1.69521e-06	0.0741492	0.999868	0.59664	0.132076	0.0023691	0.0249195	0.000904186	0.00030401	0.178326	0.499394	0.110453	0.0432031	0.512937	0.658875	0.499394	0.352643	0.178326	0.658875
A_24_P210343	M6PR	1.41003e-08	0.00836628	0.0353639	0.999868	0.318709	0.11808	1.74017e-05	0.734148	0.8077	3.61579e-05	0.00472445	0.278534	0.186514	0.0116367	5.4461e-05	3.61579e-05	0.8077	0.8077	0.000173384	8.21282e-05
A_24_P358619	ZNF99	3.68288e-08	0.418365	0.0225579	0.999868	0.975535	0.16502	0.16502	0.00656938	1.56599e-07	6.90523e-05	0.951072	0.16502	8.54132e-05	0.00899146	0.16502	6.90523e-05	0.00779402	0.0105433	0.186692	0.186692
A_24_P190379	ZNF302	1.16294e-09	0.00160555	0.370257	0.999868	0.943624	0.0163786	0.000102733	0.00195693	1.28404e-06	6.71977e-10	0.143159	0.432854	0.0159137	0.000159714	0.432854	0.305694	0.0170042	0.0833933	0.00203968	0.190464
A_23_P335039	ZNF721	2.44997e-10	0.0256722	0.00135359	0.999868	0.90283	0.00690522	0.00284555	0.0111273	6.30218e-09	6.30218e-09	0.8509	0.901329	0.00155659	0.00155659	0.737037	0.00284555	0.00284555	0.00107639	0.00107639	0.992547
A_23_P418431	C6orf164	1.41299e-14	0.70181	0.677428	0.999868	0.979182	0.0902093	0.302514	0.688397	0.039796	1.36304e-12	0.500344	0.0380819	0.688397	9.95841e-08	0.157701	0.302514	1.01312e-09	0.0152518	1.01397e-13	9.27519e-07
A_24_P409904	LOC100272216	0.14106	1.26917e-10	0.0340915	0.999868	0.371625	0.904379	0.979942	0.904379	0.351587	0.351587	0.904379	0.979942	0.351587	0.393303	0.904379	0.351587	0.351587	0.351587	0.393303	0.0650334
A_23_P19115	GSPT2	1.23927e-07	5.69515e-07	0.807496	0.999868	0.941103	0.00213059	0.000105298	0.00086874	6.41826e-06	4.03373e-08	0.488907	0.773186	0.18077	0.0181184	0.626121	0.488907	0.107771	0.277643	0.0339339	0.381673
A_32_P61975	A_32_P61975	4.11246e-06	1.15836e-14	0.012384	0.999868	0.489427	0.262536	0.13572	0.0887457	0.740196	0.00269816	0.699951	0.00413171	0.159867	0.0685343	0.00125181	0.0887457	0.121944	0.13572	1.58331e-06	0.00125181
A_24_P698141	LOC344967	0.0497535	0.395053	0.00239369	0.999868	0.999156	0.362065	0.396844	0.636842	0.513829	0.636842	0.947035	0.119415	0.119415	0.119415	0.119415	0.119415	0.125101	0.940902	0.956349	0.940902
A_24_P15502	ENST00000399573	2.42088e-18	5.60158e-11	0.407919	0.999868	0.572973	0.167826	0.111818	5.36636e-07	0.00114824	0.00696111	0.82446	1.50535e-10	2.39131e-06	0.186804	2.90911e-11	6.85444e-07	0.247762	0.111818	5.65366e-14	3.45944e-09
A_32_P514599	A_32_P514599	5.83228e-08	0.000338644	0.0853866	0.999868	0.57887	0.0811034	0.00667064	0.0597485	0.820328	3.73702e-07	0.339311	0.869177	0.0515495	0.00134389	0.402679	0.00333045	0.0189771	0.0375954	0.00177014	2.15941e-07
A_24_P24371	IGHG4	5.60833e-14	0.0244437	0.557991	0.999868	0.999995	0.183147	0.23282	0.194983	0.0442219	6.07376e-14	0.911297	0.920204	0.625518	1.41029e-09	0.920204	0.516829	3.50912e-10	0.598101	8.99087e-10	8.21813e-08
A_24_P32895	A_24_P32895	7.85806e-35	2.27172e-09	0.585449	0.999868	0.971845	4.80981e-07	4.25931e-12	9.31456e-06	3.89056e-12	1.00496e-36	0.0592975	0.554294	0.0422798	1.49721e-16	0.0124822	0.822573	3.45708e-11	0.00859205	1.06113e-18	3.26228e-10
A_23_P100196	USP10	4.52895e-07	1.34548e-28	0.155576	0.999868	0.101788	0.152865	0.00212761	0.181203	0.665993	0.00517821	0.136996	0.00438594	0.0658965	0.189692	1.59309e-05	0.00063658	0.795472	0.371794	5.22734e-05	0.00191381
A_23_P103942	DNAJC11	0.00026505	9.4292e-16	0.800609	0.999868	0.81849	0.4706	0.732974	0.0775025	0.019176	0.627367	0.635733	0.00714132	0.00308984	0.804025	0.0280303	0.00714132	0.732974	0.635733	0.0147843	0.00487119
A_23_P3921	FLJ11710	4.96631e-06	1.5652e-06	0.72188	0.999868	0.754077	0.217819	0.591181	0.0359048	2.41198e-05	0.813068	0.472869	0.440054	0.00448966	0.158865	0.111665	0.000177606	0.473701	0.0484814	0.0247379	2.34075e-05
A_23_P160618	SH2D2A	0.00195951	3.02412e-17	0.501443	0.999868	0.409082	0.0415053	0.0277163	0.829828	0.680811	0.141557	0.829828	0.0520058	0.0227084	0.646863	0.0389487	0.0158537	0.52819	0.616805	0.193132	0.0520058
A_32_P91156	A_32_P91156	2.7059e-07	0.00137811	0.256201	0.999868	0.910201	0.582479	0.0113144	0.552344	0.699817	8.15921e-05	0.0645194	0.226998	0.365723	0.000923485	0.00110376	0.00342062	0.166574	0.757248	6.36006e-06	2.06306e-05
A_23_P202189	KCNIP2	3.60857e-06	0.000457486	0.0356879	0.999868	0.992185	0.0831455	0.0607964	0.874517	0.0282735	5.51217e-06	0.874517	0.112975	0.631838	0.00685909	0.0831455	0.697353	0.00766304	0.0372037	7.75478e-06	0.0297939
A_23_P113328	ZBTB41	1.07228e-08	0.0698704	0.947638	0.999868	0.785809	0.128464	0.00218601	0.137089	8.95021e-06	1.8647e-07	0.128464	0.937294	0.00230225	0.000134626	0.128464	0.128464	0.0200471	0.00218601	0.000121668	0.405046
A_23_P2489	AB209345	2.04815e-06	0.709897	0.0224254	0.999868	0.920133	0.883842	0.0873309	0.390713	0.390713	9.42751e-05	0.0731141	0.424197	0.390713	7.52432e-05	0.00867242	0.390713	0.0395064	0.0873309	2.38065e-06	0.0035826
A_23_P69179	LEPREL1	8.68769e-09	7.23593e-12	0.323135	0.999868	0.945688	0.00684279	0.00145087	0.00124845	6.63605e-07	5.02854e-09	0.639568	0.577135	0.0243859	0.00185957	0.878543	0.076457	0.00684279	0.1013	0.0102466	0.401873
A_23_P143474	ATP5O	7.09534e-12	0.000486518	0.775536	0.999868	0.799981	0.00226806	4.00652e-06	5.12362e-05	5.99908e-08	2.08501e-12	0.148521	0.341408	0.0182397	6.13495e-05	0.576119	0.341408	0.0109242	0.156939	0.00229403	0.125291
A_24_P199097	TOMM34	2.19126e-05	0.0765071	0.223178	0.999868	0.26218	0.0914121	0.00201148	0.958139	0.304393	0.0837305	0.163834	0.0914121	0.00680998	0.924509	0.00201148	5.14253e-05	0.220275	0.302128	0.0837305	0.00569119
A_32_P420563	RNF215	2.51158e-11	0.131937	0.116474	0.999868	0.710858	0.17209	0.00564853	0.587147	5.39534e-05	1.2325e-09	0.167713	0.387185	0.00651979	1.47526e-06	0.0226383	0.17209	0.000525469	0.000401011	1.41837e-08	0.0382116
A_24_P185314	NAPG	2.67557e-13	0.00150754	0.000545187	0.999868	0.778171	0.0469576	0.0100878	0.011929	6.6117e-10	1.24228e-10	0.682198	0.684718	3.01037e-05	6.60587e-06	0.948199	0.000154826	3.98021e-05	0.000154826	3.98021e-05	0.739828
A_32_P22735	BC007809	1.82389e-31	0.0230918	0.081964	0.999868	0.999995	2.02792e-05	2.7107e-10	0.507581	0.000390737	2.31578e-24	0.0389872	1.07781e-06	0.507581	3.35879e-10	5.23426e-12	0.006112	1.3735e-05	2.88907e-05	8.00551e-27	8.84267e-12
A_23_P45999	FBXO2	1.11084e-06	3.04015e-13	0.763907	0.999868	0.999995	0.136002	0.0489683	0.984395	0.227858	0.000187617	0.618107	0.136002	0.0104031	0.02901	0.0489683	0.00173102	0.0744372	0.227858	0.000187617	1.55247e-06
A_24_P159036	RPL36AL	1.38805e-18	3.196e-05	0.300814	0.999868	0.83661	1.0134e-05	1.26803e-08	0.000540564	1.17446e-09	1.44477e-19	0.229602	0.330149	0.0705173	1.20428e-06	0.0279241	0.506587	0.000210401	0.00536557	7.26465e-09	0.00253413
A_32_P144208	LOC642826	0.0055424	4.25273e-05	0.314188	0.999868	0.707727	0.241043	0.00510298	0.737117	0.326664	0.106443	0.141279	0.351061	0.819212	0.592849	0.0107428	0.106443	0.326664	0.468106	0.16991	0.480497
A_32_P11381	A_32_P11381	0.00195049	3.54957e-19	0.53511	0.999868	0.782787	0.297579	0.034596	0.882678	0.490002	0.00629983	0.319537	0.319537	0.632646	0.0898074	0.034596	0.163091	0.490002	0.549988	0.00629983	0.034596
A_32_P32722	CR603845	6.14862e-26	2.80812e-16	0.776076	0.999868	0.99212	8.60642e-05	1.01658e-09	0.745791	1.96416e-05	1.22182e-21	0.024772	0.000253164	0.706115	3.03531e-09	4.16724e-09	0.0729109	9.78853e-05	6.81311e-05	7.42719e-21	3.85205e-08
A_24_P202840	SIRPB2	0.00101562	1.28482e-25	0.509849	0.999868	0.573136	0.371999	0.688644	0.16181	0.0431874	0.608972	0.608972	0.0129608	0.00539087	0.754366	0.0507301	0.0129608	0.754366	0.608972	0.0365217	0.0125054
A_23_P79931	ATRN	0.000967679	0.000440487	0.290344	0.999868	0.472587	0.105735	0.105735	0.118254	0.930837	0.930837	0.930837	0.0015736	0.105735	0.11611	0.0015736	0.105735	0.105735	0.147141	0.11611	0.930837
A_32_P8881	AGAP8	2.05787e-14	0.308129	0.0265945	0.999868	0.849654	0.275898	0.00318667	0.0382084	0.235265	3.22807e-14	0.0989545	0.343509	0.876836	1.03667e-10	0.430446	0.131401	1.61187e-06	0.409879	3.17875e-08	3.11343e-10
A_23_P8424	PVRIG	9.78224e-13	1.46576e-12	0.96912	0.999868	0.570905	0.000518142	0.000248635	0.454948	0.229682	1.93838e-11	0.852172	0.00575895	0.0224689	0.00109898	0.00308623	0.0135886	0.00158574	0.667864	1.89157e-09	3.90723e-08
CPID_588	PER1	6.6711e-06	2.32822e-113	0.00911747	0.999868	0.67853	0.0692088	0.0607536	0.384995	0.384995	0.000205303	0.919788	0.00843094	0.338858	0.0607536	0.00660495	0.306724	0.0607536	0.0946566	4.59438e-06	0.00559249
A_23_P141302	ZNF18	3.86447e-30	9.97062e-12	0.613431	0.999868	0.729565	3.04683e-08	6.03014e-09	0.505166	1.92369e-10	1.43763e-25	0.785497	7.9913e-07	0.384541	8.21857e-08	1.70584e-07	0.505166	1.90636e-07	8.38034e-09	3.41826e-23	1.10741e-05
A_23_P58796	RGMB	3.25968e-12	2.23942e-05	0.0993778	0.999868	0.778171	0.00125387	0.000210933	0.0261535	4.71965e-06	3.60551e-13	0.649745	0.298925	0.156694	4.3611e-05	0.156694	0.298925	0.000191861	0.015469	4.16392e-07	0.00821315
A_32_P181722	HCG18	0.00542367	0.000546625	0.0262993	0.999868	0.878792	0.96791	0.156415	0.156415	0.385829	0.451312	0.156415	0.156415	0.385829	0.451312	0.00533582	0.0244049	0.451312	0.604156	0.046661	0.156415
A_23_P21316	PRUNE	0.00316364	0.127917	0.845839	0.999868	0.494325	0.0308347	0.156392	0.698498	0.0470634	0.0094842	0.478201	0.0648439	0.83036	0.536089	0.2999	0.536089	0.163812	0.0990461	0.0209583	0.478201
A_23_P387071	ZNF830	1.64866e-10	0.00114933	0.00102893	0.999868	0.796047	0.00509169	0.0013342	0.198851	1.11528e-05	3.99477e-10	0.632321	0.113553	0.0989611	0.000527804	0.0473303	0.198851	0.00150473	0.00135517	3.98414e-07	0.0661081
A_23_P35912	CASP4	2.84146e-26	7.18522e-31	0.469062	0.999868	0.702177	9.71734e-05	2.2892e-11	0.968024	3.12726e-06	2.16792e-20	0.00423586	0.000100191	0.417246	2.16749e-08	2.2892e-11	0.048789	0.00327945	3.2055e-06	2.16792e-20	2.36798e-06
A_23_P25644	PCID2	3.92168e-13	9.46538e-05	0.590841	0.999868	0.491164	0.0116405	0.00138568	0.00329531	4.0728e-07	9.76956e-14	0.540243	0.688852	0.00911027	6.7446e-07	0.796425	0.0403627	1.02673e-05	0.0242626	4.70056e-06	0.0193452
A_23_P28084	STX10	0.000117346	1.42305e-18	0.049673	0.999868	0.407329	0.578194	0.0330179	0.26165	0.578194	0.0269676	0.120455	0.0949466	0.26165	0.0949466	0.00114569	0.00677063	0.832623	0.578516	0.00114569	0.00604756
A_23_P171095	USP27X	3.60507e-10	0.162472	0.070655	0.999868	0.678726	0.000949485	3.08969e-09	0.155875	0.00309978	1.19403e-06	0.0101262	0.0551142	0.735793	0.102815	4.44801e-06	0.00432195	0.348925	0.102815	0.000492012	0.0608072
A_24_P233406	A_24_P233406	3.98586e-10	0.000755678	0.757967	0.999868	0.904142	0.253189	0.000476837	0.218336	0.000561391	2.08188e-09	0.0175438	0.964927	0.0188607	1.08925e-06	0.0196177	0.996765	0.0122957	0.0213375	1.25653e-06	0.0127119
A_23_P398254	SMURF1	0.000366194	0.156633	0.889273	0.999868	0.953603	0.427046	0.0916541	0.0716427	0.245884	0.940091	0.392981	0.00880852	0.0716427	0.449751	0.00036772	0.00515122	0.10451	0.4742	0.0716427	0.245884
A_23_P47839	DDX55	1.92803e-12	2.89545e-06	0.797773	0.999868	0.848447	0.00541873	0.00861534	0.148313	1.83473e-05	1.02702e-12	0.789626	0.174843	0.148313	1.25558e-05	0.25231	0.0981889	3.62037e-06	0.00551236	1.26241e-08	0.00505799
A_32_P206308	CD556746	6.84948e-10	1.72093e-08	0.00617586	0.999868	0.374015	0.366967	0.690293	0.114187	0.00546927	8.18083e-06	0.578427	0.0138137	0.056084	0.000271439	0.056084	0.0138137	2.02922e-05	1.27883e-05	1.35658e-09	0.0896483
A_24_P519817	AL834347	6.34626e-10	0.446969	0.573665	0.999868	0.840342	0.122532	2.3296e-05	0.19406	4.84969e-07	1.09327e-06	0.00752293	0.804874	0.000297301	0.000721777	0.00328062	0.33687	0.458904	0.000136134	0.000297301	0.804874
A_23_P35343	ZNF248	9.34659e-11	0.00467255	0.181827	0.999868	0.964101	0.0189717	0.0122608	0.397857	2.13101e-07	3.14767e-08	0.877797	0.148528	0.00368008	0.000945507	0.112924	0.00468093	0.00118329	1.20313e-05	1.57531e-06	0.674196
A_23_P418031	IFFO2	1.92276e-18	8.04016e-23	0.0294225	0.999868	0.862967	0.00136081	0.000594949	0.0682026	0.76845	1.02974e-10	0.76845	6.86212e-07	0.000594949	0.000616568	1.22433e-07	0.000212704	0.00136081	0.141674	3.42587e-16	2.70887e-11
A_24_P125993	HGS	1.25754e-15	8.34202e-07	0.941193	0.999868	0.928857	0.000230705	2.59929e-07	0.00684408	3.04568e-06	8.475e-17	0.148589	0.325039	0.321943	1.80856e-06	0.0138954	0.655515	0.000613483	0.0487252	1.27342e-08	0.000206723
CPID_468	PER3	6.74678e-25	4.6193e-18	0.685053	0.999868	0.980174	0.0019796	2.17553e-08	0.730621	0.000300163	2.4519e-21	0.0120746	0.00546268	0.582852	3.45222e-11	1.19193e-07	0.0594982	1.51645e-05	0.000948156	1.75168e-20	1.91279e-09
A_24_P306585	A_24_P306585	2.51507e-06	0.000344277	0.705289	0.999868	0.693371	0.0146841	0.00211637	0.0532626	0.00187641	2.54679e-07	0.58528	0.604643	0.448092	0.00844823	0.288697	0.78364	0.0375334	0.20449	0.00187641	0.0663318
A_23_P146728	ALG2	5.17244e-15	0.0738282	0.0174719	0.999868	0.456796	0.000896655	0.000896655	0.0169374	7.79256e-07	4.68238e-16	0.956684	0.349281	0.112739	7.79256e-07	0.349281	0.104833	7.13451e-07	0.0114094	6.43301e-09	0.00100574
A_23_P415882	TIMM50	0.000822735	9.82023e-07	0.0120567	0.999868	0.9528	0.147501	0.0105045	0.80095	0.601843	0.19688	0.26395	0.0934987	0.0556441	0.866867	0.00501902	0.00280541	0.221831	0.80095	0.128099	0.076803
A_23_P150147	SSH3	4.19094e-08	2.58416e-07	0.963311	0.999868	0.705495	0.0557403	0.0118068	0.380275	0.0118068	9.15471e-06	0.516009	0.00651354	0.516009	0.010078	0.000699741	0.97833	0.0437303	0.000699741	7.81532e-08	0.0478932
A_32_P77933	LOC388152	1.80619e-10	6.74147e-24	0.881353	0.999868	0.989917	0.195234	0.0123777	0.303328	0.0176063	9.25684e-11	0.288358	0.741255	0.303328	2.88566e-07	0.183947	0.919097	5.27371e-05	0.195234	4.46023e-08	5.27371e-05
A_32_P429872	IER3IP1	2.15348e-08	0.695258	0.1703	0.999868	0.792279	0.00828316	0.000469093	0.0084323	6.43963e-05	1.87465e-09	0.399633	0.948354	0.159079	0.000857921	0.390439	0.546306	0.010986	0.152466	0.000801181	0.0662311
A_24_P175519	TXN	3.96749e-05	3.01767e-17	0.705289	0.999868	0.515034	0.214865	0.00769058	0.000931381	6.77627e-05	0.117569	0.156689	0.0375428	0.0066233	0.63656	0.449894	0.156689	0.311805	0.449894	0.116509	0.0210149
A_32_P184488	PHLDB3	3.24477e-09	2.80726e-27	0.249436	0.999868	0.462054	0.043512	3.90791e-06	0.189088	0.0272567	3.87188e-08	0.0096218	0.510555	0.808167	0.000407672	0.000918451	0.0193908	0.319436	0.396486	2.45732e-05	0.000918451
A_23_P44366	PRKAG2	8.10602e-18	0.277797	0.122847	0.999868	0.999995	0.00402611	3.23402e-07	0.579134	0.000238473	3.47717e-13	0.0230692	0.000634343	0.390011	7.11652e-06	1.80797e-08	0.181792	0.0173635	2.63854e-05	1.07617e-14	0.000281271
A_32_P194704	A_32_P194704	2.45997e-23	9.85824e-08	0.10089	0.999868	0.906889	0.0198232	0.0133982	0.00242133	8.06061e-11	3.26848e-21	0.890118	0.530825	3.26129e-05	2.57728e-13	0.580455	4.03531e-05	2.57728e-13	0.000482423	1.73963e-11	0.00144048
A_24_P82358	FOXC2	1.94116e-46	1.13325e-07	0.555724	0.999868	0.93587	1.17746e-12	7.23663e-20	0.000560377	7.07939e-13	3.58032e-45	0.0348021	0.000165752	0.859661	1.37782e-15	3.19514e-09	0.0530485	8.07844e-10	0.000106105	6.81254e-30	8.56698e-15
A_32_P136319	RPL36A	0.000650604	0.270514	0.433471	0.999868	0.778171	0.0917184	0.0349813	0.00103606	0.00103606	0.00222206	0.834886	0.195903	0.195903	0.287727	0.287727	0.287727	0.424939	0.987078	0.834886	0.834886
A_23_P168014	HIST1H2AJ	7.88608e-06	3.53316e-09	0.0603343	0.999868	0.982997	0.00106912	5.62959e-05	0.000167229	0.00776323	7.82489e-06	0.56428	0.648867	0.6456	0.296605	0.766702	0.304322	0.607475	0.455727	0.491302	0.104379
A_23_P132619	OXTR	8.89557e-08	0.000119432	0.400443	0.999868	0.840504	0.387898	0.290303	0.355736	0.0529917	9.4675e-05	0.763626	0.0808154	0.00511174	1.98435e-06	0.0519036	0.00240032	6.05382e-07	0.290303	0.00283424	0.0602881
A_23_P394304	PDZK1IP1	3.77659e-32	0.00073238	0.192776	0.999868	0.848862	2.27795e-12	1.01213e-14	0.139961	5.41681e-07	6.11286e-27	0.485937	1.59467e-08	0.0426981	2.67389e-05	2.08965e-10	0.00650312	0.000316162	0.000316162	1.69645e-21	1.05533e-09
A_24_P28657	AHCTF1	7.50447e-13	2.35221e-05	0.000327052	0.999868	0.858431	0.0054036	0.00120775	0.00644474	4.14979e-09	5.24788e-12	0.658684	0.922323	0.00128176	2.25809e-05	0.630008	0.00534048	0.000126473	0.00116159	1.79628e-05	0.310669
A_23_P51082	A_23_P51082	2.01731e-15	0.000123521	0.0872305	0.999868	0.820846	0.395967	0.395967	0.945672	3.20564e-08	2.65788e-09	0.945672	0.395967	3.93021e-06	3.30288e-07	0.395967	2.41197e-06	1.97548e-07	2.2027e-08	2.47576e-09	0.660618
A_23_P383910	KIAA1191	0.000466897	0.0858472	0.70713	0.999868	0.368935	0.808433	0.656584	0.0434856	0.011271	0.0926925	0.519702	0.0705836	0.0125588	0.140325	0.0125588	0.00252864	0.0330894	0.519702	0.762455	0.352868
A_32_P83784	ARAP2	2.32897e-15	0.00275907	0.00381315	0.999868	0.680257	0.012163	0.000716828	0.012163	1.06825e-10	3.16491e-13	0.395532	0.982444	4.68099e-05	8.11979e-07	0.395532	0.00101791	3.44208e-05	4.68099e-05	8.11979e-07	0.395532
A_23_P10591	METRNL	4.503e-06	2.7369e-11	0.860754	0.999868	0.686218	0.151278	0.000198474	0.920673	0.0436675	0.000477697	0.0213608	0.16564	0.5307	0.0436675	0.000198474	0.0922589	0.839004	0.048913	0.000505651	0.151278
A_23_P131202	HES6	0.166074	0.00538405	0.267281	0.999868	0.83586	0.484843	0.453449	0.410647	0.0908521	0.410647	0.924977	0.880936	0.410647	0.880936	0.890675	0.410647	0.880936	0.453449	0.924977	0.453449
A_24_P703614	ENST00000490693	3.56217e-09	2.81752e-08	0.709024	0.999868	0.906091	0.0120147	0.000123211	0.000444756	1.00265e-08	1.34852e-07	0.191065	0.322344	0.00137416	0.00764824	0.735019	0.0527785	0.149548	0.0263487	0.0834465	0.640619
A_23_P34956	MRPL9	2.09388e-17	2.48415e-13	0.0727421	0.999868	0.501128	0.000166026	3.7251e-09	0.000139213	5.55854e-08	1.31128e-18	0.0336176	0.947625	0.0797135	1.8694e-07	0.0356133	0.752808	0.00149533	0.0840202	1.9196e-07	0.000573421
A_24_P151727	NONO	2.87111e-28	7.10623e-08	0.691324	0.999868	0.790131	4.02439e-06	4.35813e-13	0.504583	0.00139518	1.96389e-22	0.00747508	6.17852e-05	0.163424	4.05794e-08	2.40083e-11	6.17852e-05	0.00292354	0.00889858	2.27361e-20	1.67087e-11
A_23_P251186	PROSC	0.000722554	0.460842	0.702789	0.999868	0.71228	0.0110893	0.0382049	0.91485	0.592067	0.0110893	0.639301	0.0110893	0.0574956	0.91485	0.0274958	0.180382	0.612986	0.508375	0.0110893	0.0549757
A_24_P942773	SLMAP	6.97488e-10	0.0212811	0.000561912	0.999868	0.951728	0.0231676	0.024425	0.0413502	1.85524e-07	1.55461e-08	0.92671	0.877501	0.00264301	0.000527373	0.887587	0.00191085	0.000384043	0.00116829	0.000247655	0.706475
A_32_P139909	A_32_P139909	0.123158	0.00206052	0.190503	0.999868	0.759606	0.471933	0.427993	0.176614	0.136865	0.504794	0.754339	0.504794	0.471933	0.802763	0.696908	0.504794	0.691811	0.754339	0.471933	0.427993
A_32_P186185	A_32_P186185	7.22915e-10	0.82481	0.0226861	0.999868	0.897491	0.0531663	0.0204943	0.832578	0.0163528	1.79249e-09	0.743485	0.092563	0.650344	4.42342e-05	0.0347013	0.845494	0.000190687	0.0270646	4.41683e-09	0.000483636
A_23_P44505	KLF11	1.95179e-19	3.59261e-15	0.00275207	0.999868	0.833552	3.50388e-07	3.56462e-11	0.000163337	3.28735e-15	9.16899e-17	0.150342	0.161219	0.00446213	0.00065299	0.00451584	0.150342	0.0435575	2.6081e-05	1.98642e-06	0.556055
A_24_P765540	AI676010	1.90475e-15	0.00249557	0.0397616	0.999868	0.98841	0.098346	0.00161659	0.378429	1.33019e-08	5.22986e-12	0.161292	0.380529	5.4785e-05	8.42241e-08	0.0240695	0.00854318	5.4785e-05	1.13997e-06	9.32274e-10	0.18187
A_24_P751008	BX107873	1.67108e-07	0.00070981	0.277082	0.999868	0.97377	0.519424	0.0861833	0.820236	0.0271874	7.17783e-07	0.329486	0.595592	0.12178	1.41858e-05	0.12178	0.595592	0.00114791	0.0426894	1.08469e-06	0.00977041
A_32_P213210	LOC100129566	7.8377e-12	0.354711	0.48932	0.999868	0.837372	0.000170723	1.39251e-06	0.000170723	0.000323963	1.40082e-13	0.275766	0.97249	0.956106	0.000170723	0.275766	0.250857	0.00714693	0.956106	0.000170723	0.000170723
A_23_P28772	DBNDD2	0.0677344	0.00520347	0.549888	0.999868	0.559165	0.270801	0.794225	0.515413	0.515413	0.324888	0.324888	0.0910926	0.515413	0.794225	0.431084	0.609437	0.431084	0.270801	0.113933	0.609437
A_32_P169785	LOC644684	1.13284e-16	0.00157078	0.848146	0.999868	0.652961	0.000195978	6.00942e-07	0.0396928	1.6457e-06	4.3149e-17	0.213773	0.0902768	0.277459	1.6457e-06	0.00280673	0.867695	0.000242409	0.0055681	1.09262e-10	0.000206577
A_23_P335239	GAB1	0.000770521	0.000141489	0.364928	0.999868	0.690082	0.572853	0.15619	0.0388074	0.569979	0.750737	0.360839	0.0120187	0.261588	0.750737	0.000200147	0.0363025	0.261588	0.186776	0.0261425	0.382617
A_23_P87742	IFFO1	4.04382e-29	0.132785	0.032686	0.999868	0.923073	0.0119245	0.00145742	0.710884	3.5525e-07	4.21295e-24	0.513279	0.00456942	0.00907956	5.0356e-15	0.000400195	0.0463331	3.02026e-13	6.67157e-08	2.18858e-25	1.58272e-07
A_23_P149419	GPATCH3	5.26645e-12	0.546445	0.458299	0.999868	0.79417	0.00888286	0.00330451	0.00244772	0.11291	0.0923744	0.759228	1.77863e-08	2.48014e-05	0.407561	3.42882e-09	5.76175e-06	0.270941	0.172187	2.39193e-06	0.0010137
A_24_P68050	SPNS1	0.131437	0.127913	0.0120188	0.999868	0.667605	0.774088	0.643984	0.643984	0.198879	0.774088	0.408401	0.408401	0.0979576	0.643984	0.963091	0.408401	0.774088	0.408401	0.774088	0.382845
A_24_P278839	RNF34	5.46957e-09	0.0130303	0.292005	0.999868	0.999995	0.100628	7.94171e-05	0.748747	0.14278	2.92838e-07	0.0280078	0.171422	0.849809	0.000337233	0.000244305	0.02025	0.171422	0.227241	1.04627e-06	0.000244305
A_23_P308673	TAOK2	6.15621e-06	0.0129697	0.0345826	0.999868	0.759539	0.516697	0.460138	0.0197073	0.387367	0.017532	0.895651	0.00305595	0.131855	0.0826	0.00213227	0.105422	0.0925142	0.146277	1.50381e-06	0.00156563
A_32_P179205	A_32_P179205	0.0038202	3.33275e-07	0.433706	0.999868	0.988636	0.81547	0.81547	0.81547	0.582387	0.00280432	0.81547	0.830891	0.81547	0.00606371	0.929539	0.81547	0.00938823	0.81547	0.00938823	0.0339071
A_24_P333802	MAGT1	1.75325e-14	0.0395882	0.00133604	0.999868	0.830679	0.00824523	0.00118953	0.0154796	2.29088e-10	1.7505e-12	0.604918	0.797452	0.000144947	5.68496e-06	0.463942	0.000960084	4.82665e-05	5.50351e-05	1.99368e-06	0.463942
A_23_P382302	RIF1	7.65826e-12	0.0680969	0.147108	0.999868	0.934575	3.51336e-05	0.000362465	0.0170175	3.37551e-07	3.52894e-12	0.486015	0.0778696	0.281791	0.0042883	0.251779	0.0860345	0.000362465	0.00514335	3.95742e-06	0.0747903
A_24_P246173	MYO9B	1.24269e-11	1.36814e-11	0.166449	0.999868	0.799951	0.0598986	0.488442	0.000147778	0.0541741	0.0114142	0.204319	1.81841e-08	0.000146149	0.475293	8.20783e-06	0.0110486	0.0541741	0.0741607	5.78767e-10	8.20783e-06
A_24_P29876	AGPAT5	6.58799e-12	1.23314e-05	0.765576	0.999868	0.510796	0.0143107	0.00110009	0.0229012	1.99182e-08	8.5777e-11	0.442577	0.832505	0.00110009	3.4885e-05	0.362831	0.0117848	0.000618042	0.000618042	1.65954e-05	0.362831
A_23_P211247	PRMT2	6.52256e-31	0.00644155	0.0980113	0.999868	0.707692	0.000308594	0.000103857	0.0592103	3.48178e-08	4.10251e-30	0.779902	0.0808119	0.0580279	2.54825e-16	0.0555864	0.0808119	7.42893e-16	0.000296322	1.30213e-22	3.89849e-10
A_32_P152255	AK094623	3.30968e-06	1.12085e-11	0.624686	0.999868	0.711496	0.954654	0.917032	0.648373	0.6698	0.00016026	0.917032	0.648373	0.6698	0.000159195	0.6698	0.756016	8.01334e-05	0.917032	5.21613e-06	1.34207e-05
A_32_P20020	LOC651250	5.11823e-17	0.000729133	0.25318	0.999868	0.985658	0.219943	0.186401	0.904458	6.40075e-05	4.4462e-14	0.906411	0.262241	0.00737611	1.94862e-10	0.224793	0.00843001	1.94862e-10	0.000119273	7.64923e-14	0.000338537
A_24_P772330	PS1TP4	1.38269e-14	0.0117791	0.000703262	0.999868	0.872003	0.0222607	0.0428133	0.0563883	2.12461e-08	1.0705e-12	0.801877	0.756619	0.000711383	7.21271e-07	0.896412	0.00019709	1.19429e-07	0.000160189	1.04686e-07	0.124662
A_24_P922252	SPATA5L1	3.30475e-11	0.000402731	0.756098	0.999868	0.926779	0.0236886	0.022318	0.191678	4.15531e-06	1.87434e-10	0.978425	0.341521	0.0187292	2.14075e-05	0.341521	0.0187292	2.14075e-05	0.000937673	3.65926e-07	0.0729749
A_23_P4696	PPAN-P2RY11	0.397518	0.613063	0.50272	0.999868	0.949313	0.66651	0.66651	0.863654	0.773168	0.429408	0.870578	0.870578	0.870578	0.66651	0.870578	0.870578	0.66651	0.870578	0.66651	0.66651
A_23_P132019	ITCH	4.82799e-10	7.88853e-25	0.140981	0.999868	0.838289	0.0187693	0.006323	0.450587	0.243358	6.71211e-08	0.71464	0.00228815	0.243358	0.00228815	0.000690524	0.139133	0.00581165	0.0612581	1.05112e-09	3.52906e-05
A_32_P78488	A_32_P78488	1.36777e-07	3.6103e-05	0.264241	0.999868	0.653008	0.174963	0.000591739	0.183697	0.000405788	5.63668e-07	0.0419546	0.94135	0.0326971	0.000215849	0.038127	0.863543	0.075154	0.0306225	0.000215849	0.127787
A_23_P149998	PBLD	0.000358201	9.62576e-08	0.719271	0.999868	0.992904	0.392957	0.392957	0.0490165	0.584688	0.170058	0.935776	0.00120508	0.758948	0.744681	0.00120508	0.763117	0.733696	0.00476065	0.000460694	0.562027
A_24_P228026	CYB5D2	0.0560674	0.0014511	0.830174	0.999868	0.85325	0.0872607	0.0772622	0.0772622	0.327963	0.511445	0.89912	0.917329	0.629532	0.406449	0.922306	0.511445	0.327963	0.538652	0.337968	0.70861
A_23_P315286	C19orf22	2.92512e-15	0.00073974	0.191737	0.999868	0.763883	4.13924e-06	5.30165e-05	0.000854223	5.30165e-05	1.55512e-17	0.552239	0.223261	0.57074	5.12969e-05	0.563865	0.897734	2.30039e-06	0.552239	1.19325e-07	4.59281e-06
A_23_P80336	TOMM22	8.16128e-07	0.0207288	0.222069	0.999868	0.653008	0.294532	0.0405796	1.38894e-05	1.38894e-05	0.00592972	0.315005	0.00120489	0.00120489	0.0883231	0.022454	0.0208539	0.404318	0.907162	0.144678	0.132005
A_23_P60376	EDF1	4.02127e-23	1.50192e-05	0.572022	0.999868	0.8799	2.41903e-05	3.79569e-10	0.901764	0.0138612	1.74421e-17	0.0379286	3.53151e-05	0.0775448	5.9088e-06	5.81201e-10	0.000155312	0.0100897	0.0177117	1.85258e-17	5.84049e-10
A_23_P213085	SLC10A7	2.1719e-10	0.200461	0.602594	0.999868	0.866957	0.00209172	0.000167519	0.198756	7.30593e-07	6.09082e-09	0.49517	0.0625927	0.0576616	0.00506305	0.0128314	0.192366	0.0262846	0.000167519	3.22143e-06	0.352511
A_24_P524262	A_24_P524262	2.29747e-07	0.00119866	0.668752	0.999868	0.916325	0.22588	0.0328417	0.0042793	4.39145e-07	0.000115965	0.354056	0.106579	0.000127562	0.00720931	0.392538	0.00341503	0.0648731	0.0297708	0.258344	0.258344
A_24_P161393	A_24_P161393	3.54161e-08	0.014007	0.441327	0.999868	0.83146	0.0901633	0.0361335	0.0252179	0.0102439	0.696906	0.696906	6.90628e-05	2.07931e-05	0.202443	1.41496e-05	5.78291e-06	0.0901633	0.696906	0.0102439	0.00453347
A_23_P36865	CEP290	1.06771e-08	0.00267869	0.00461748	0.999868	0.62974	0.0616893	0.00509791	0.00149592	4.43654e-09	2.04036e-05	0.352518	0.181089	8.44039e-05	0.0142258	0.617396	0.00194427	0.120618	0.00808822	0.24419	0.143858
A_32_P189803	HNRNPA1	5.68787e-10	5.02868e-06	0.450577	0.999868	0.937227	0.00366841	8.48538e-06	0.0194085	5.06443e-05	1.29797e-10	0.117666	0.581079	0.254399	0.000436396	0.0363331	0.678257	0.0401739	0.0918802	5.06443e-05	0.0194085
A_23_P250294	ABHD5	1.99012e-08	3.15001e-48	0.911733	0.999868	0.0967634	0.167875	0.204385	0.00273245	0.288545	0.0186376	0.86385	8.33739e-06	0.0166759	0.309857	9.30318e-06	0.0186376	0.268631	0.0549709	8.61181e-08	0.000800643
A_23_P149992	PDLIM1	1.36768e-08	0.159756	0.33053	0.999868	0.874917	0.974399	0.825598	0.0599295	0.000214065	5.40069e-06	0.825598	0.0599295	0.000214065	5.40069e-06	0.0914695	0.000473506	1.10964e-05	0.0808802	0.00687768	0.385405
A_32_P213822	AK025762	3.80158e-07	0.0202376	0.271735	0.999868	0.710858	0.0883055	0.271188	0.447626	0.00255462	0.11233	0.00644255	0.0149633	1.79997e-06	0.903172	0.767179	0.0350386	0.00923465	0.0178813	0.0182001	2.65191e-06
A_24_P360529	PDE7A	1.68148e-09	2.74926e-15	0.947204	0.999868	0.956847	0.33614	0.621001	0.609305	0.00157006	4.43412e-07	0.143805	0.609305	0.0421865	6.00957e-05	0.342325	0.000248781	4.13676e-08	0.00947074	5.45144e-06	0.0682387
A_32_P52119	BC136808	0.00292735	0.251794	0.268785	0.999868	0.217884	0.741145	0.847176	0.0789461	0.113362	0.324459	0.839191	0.0406425	0.0585609	0.600692	0.0585609	0.0789461	0.39232	0.847176	0.0112052	0.0137347
A_23_P393144	GJD4	4.90877e-30	6.03495e-06	0.233539	0.999868	0.937043	6.06131e-09	2.41599e-14	0.0124752	5.09483e-07	2.10767e-28	0.0668163	0.000622357	0.411755	1.13821e-08	1.41862e-07	0.00956393	5.46255e-05	0.00956393	5.1904e-19	1.96792e-10
A_24_P836315	A_24_P836315	2.031e-07	0.0619811	0.0804543	0.999868	0.726585	0.173496	0.00120724	0.197575	0.031708	9.86417e-08	0.0736646	0.902936	0.372214	8.5858e-05	0.0602939	0.344486	0.0351996	0.344486	7.08984e-05	0.00248846
A_23_P218215	A_23_P218215	1.69198e-05	0.0174777	0.630518	0.999868	0.778668	0.385949	0.250034	0.0285489	0.0285489	0.0628041	0.734635	0.194749	0.194749	0.00679766	0.295441	0.295441	0.00194888	0.974534	3.06854e-05	3.06854e-05
A_32_P20120	SMG1	1.14273e-14	0.518954	0.151468	0.999868	0.640706	0.00101574	8.13921e-05	0.43261	0.0787288	6.76653e-11	0.509225	5.53231e-05	0.13346	0.000925681	2.33603e-06	0.0340585	0.00583581	0.0110214	4.16376e-13	2.33603e-06
A_24_P255954	A_24_P255954	2.21107e-05	9.51393e-08	0.277319	0.999868	0.999995	0.262126	0.0572232	0.0828109	0.0572232	2.10774e-06	0.590358	0.690414	0.590358	0.000696956	0.914565	0.949784	0.00524951	0.914565	0.00410311	0.00661911
A_32_P171856	BX107836	2.99899e-14	0.0420385	0.0428695	0.999868	0.999995	0.0304458	0.000760508	0.37707	0.000128681	1.03157e-13	0.252122	0.202034	0.0947041	9.19158e-08	0.0135346	0.532825	2.32231e-05	0.00263323	2.63791e-11	0.000328303
A_23_P91850	IL20RB	4.60608e-11	0.000190494	0.411719	0.999868	0.778866	0.114098	0.0221163	0.896117	0.0021112	5.50742e-10	0.503274	0.135669	0.138905	3.883e-06	0.0279835	0.424796	6.21594e-05	0.00279021	5.50742e-10	0.0021112
A_24_P23527	THAP5	2.40669e-09	0.000469921	0.414545	0.999868	0.935407	0.0926371	0.000712029	0.0105202	8.24465e-08	1.77989e-07	0.0826033	0.377105	0.000195914	0.000407982	0.399498	0.0326838	0.0547033	0.00379309	0.00724468	0.820942
A_23_P388867	ZNF141	9.97516e-11	0.026428	0.00489962	0.999868	0.90426	0.0655668	0.0658023	0.000755247	4.02834e-09	1.63858e-07	0.944119	0.137031	4.35511e-05	0.000626223	0.123259	3.27993e-05	0.000483325	0.00746567	0.0522124	0.511882
A_23_P29630	SPCS1	5.72568e-30	7.40041e-06	0.84185	0.999868	0.910166	2.48652e-05	3.88707e-10	0.00476342	5.2519e-09	2.44435e-30	0.0424909	0.151138	0.100795	1.8896e-14	0.000522127	0.714249	5.2519e-09	0.00237345	2.50676e-19	1.77241e-09
A_32_P220881	A_32_P220881	4.57627e-37	2.6493e-09	0.8824	0.999868	0.913078	2.88964e-11	8.14616e-18	0.000456698	1.10558e-11	2.77308e-36	0.0491139	0.00112062	0.798784	3.20189e-11	1.61868e-07	0.0864113	1.32185e-06	0.000554727	8.67244e-22	2.29992e-10
A_23_P387691	DIP2B	1.0299e-09	3.23094e-10	0.424001	0.999868	0.78839	0.512145	0.512145	0.205235	0.000181925	5.18838e-05	0.96736	0.0418017	0.00172173	0.000605561	0.0387329	0.00172173	0.000605561	3.83154e-07	1.0571e-07	0.760296
A_24_P212764	A_24_P212764	7.72103e-05	1.87457e-08	0.0836408	0.999868	0.461471	0.66776	0.66776	0.254978	9.92955e-05	0.131722	0.989252	0.481594	0.000291683	0.254978	0.481594	0.000291683	0.254978	0.00662144	0.66776	0.0331178
A_23_P142590	ILKAP	1.37313e-08	3.22634e-06	0.00810853	0.999868	0.884603	0.373286	0.036212	0.763581	0.00065068	4.48659e-07	0.225085	0.525845	0.0113661	2.10794e-05	0.068779	0.180499	0.00193734	0.00157185	1.00628e-06	0.100089
A_23_P12784	FRAT2	1.4452e-25	2.11478e-23	0.204341	0.999868	0.260661	0.00606615	1.04668e-05	0.00700764	0.356606	8.89127e-15	0.0928941	8.13433e-08	0.06693	2.12922e-07	1.90176e-12	0.00048405	0.000299294	0.000444957	1.6881e-24	5.78692e-12
A_32_P12562	BX648855	2.69918e-08	0.000516925	0.270836	0.999868	0.628136	0.344165	0.114816	0.961797	8.6295e-05	4.94925e-06	0.542149	0.344165	0.0033215	0.000274253	0.114816	0.0199974	0.00229839	8.6295e-05	4.94925e-06	0.512882
A_23_P78980	B3GNT3	2.21128e-06	5.06456e-05	0.158552	0.999868	0.991658	0.0341844	0.0285718	0.902654	0.0285718	0.194228	0.902654	0.02966	1.31478e-05	0.478658	0.0285718	8.09644e-06	0.394446	0.02966	0.167356	0.00045061
A_23_P28012	ZNF682	5.78874e-11	7.35843e-06	0.42141	0.999868	0.991138	0.00482358	0.000414425	0.0606	1.42791e-07	3.48333e-10	0.413854	0.349315	0.011825	0.000414425	0.0871847	0.074125	0.00466467	0.000633906	9.27946e-06	0.296866
A_23_P56833	ASB3	2.43231e-22	5.03619e-05	0.408723	0.999868	0.555528	0.0251257	0.000824856	0.00578852	2.05062e-13	1.36272e-18	0.310958	0.59782	1.74284e-07	1.72166e-11	0.59782	2.03378e-05	5.61021e-09	2.03061e-06	3.21446e-10	0.123947
A_23_P127279	FAM35A	9.52594e-11	0.0148605	0.0155277	0.999868	0.793245	0.00849909	0.000355189	0.000402034	6.05086e-09	6.55412e-10	0.35176	0.355538	0.00144141	0.000355189	0.961986	0.0203972	0.00643288	0.0203972	0.00643288	0.662729
CPID_358	CSNK1E	1.94551e-17	1.57177e-05	0.278048	0.999868	0.955626	0.0404949	0.00426629	0.818966	0.0404949	4.46001e-16	0.472009	0.0679562	0.995112	1.004e-09	0.00959636	0.472009	5.07434e-08	0.0679562	1.76413e-15	1.25697e-09
A_32_P51781	BQ015701	4.3501e-06	0.207021	0.00219482	0.999868	0.559043	0.0583472	0.0514502	0.721568	0.000369366	6.88867e-05	0.942563	0.102133	0.0977136	0.0356374	0.0977136	0.0977136	0.0356374	0.00138606	0.000208115	0.597085
A_32_P89352	MACROD2	0.000637653	3.66237e-12	0.302099	0.999868	0.952433	0.318153	0.0409077	0.160383	0.318153	0.000160612	0.318153	0.644466	0.992995	0.0078983	0.626651	0.318153	0.0989187	0.644466	0.0267359	0.0078983
A_24_P193482	ADAL	7.50654e-12	4.37674e-11	0.666245	0.999868	0.824038	0.00101371	9.49173e-05	0.00266023	2.73292e-05	1.14572e-13	0.61052	0.722008	0.364461	2.76501e-05	0.401687	0.659921	0.000213188	0.215066	9.83973e-06	0.00146174
A_24_P366670	AFF3	0.0685019	4.63911e-05	0.265733	0.999868	0.647736	0.486626	0.960525	0.486626	0.0493442	0.567819	0.486626	0.960525	0.306572	0.95196	0.486626	0.0493442	0.535314	0.306572	0.95196	0.305868
A_24_P579780	CR622844	1.11926e-08	0.000603288	0.432965	0.999868	0.857233	0.801889	0.819978	0.543115	0.510903	4.98182e-06	0.609	0.363809	0.345433	2.46888e-05	0.609	0.609	1.16139e-06	0.897024	5.54582e-08	5.54582e-08
A_24_P134356	BTBD3	1.87401e-10	0.000922891	0.526017	0.999868	0.587029	0.0486084	0.000946443	0.343149	0.00258292	1.97639e-10	0.181549	0.298266	0.298266	1.0465e-05	0.0141683	0.733351	0.00199277	0.0385895	3.55295e-08	0.000946443
A_24_P321752	TTLL5	0.000498894	0.111594	0.422801	0.999868	0.898026	0.535981	0.221972	0.0173292	0.0008283	0.0383594	0.514013	0.0614597	0.00557936	0.144245	0.215706	0.0284714	0.337463	0.329566	0.703866	0.215706
A_23_P38346	DHX58	8.43218e-22	7.75092e-08	0.612691	0.999868	0.998333	0.807228	0.303553	5.14906e-13	0.00103918	0.231506	0.415539	8.88971e-14	0.000391264	0.323041	6.07685e-17	8.83817e-06	0.807228	0.000132062	6.07685e-17	6.41793e-06
A_24_P25074	ATXN7	2.81229e-07	6.43291e-05	0.10533	0.999868	0.942266	0.00941729	0.00635347	0.0820779	0.000260016	5.09489e-08	0.894854	0.373223	0.290324	0.00563937	0.32167	0.32167	0.00614941	0.0558267	0.000260016	0.0820779
A_32_P67259	SDHA	3.46465e-18	1.5075e-10	0.0986947	0.999868	0.935783	0.000324069	3.66971e-06	0.501023	0.532831	2.68383e-12	0.328782	1.93858e-05	0.00293429	0.000360013	9.59293e-08	6.43864e-05	0.00934181	0.225035	2.69522e-14	1.93036e-10
A_24_P916288	YY1	1.71903e-18	1.51999e-08	0.00140557	0.999868	0.676667	1.91705e-05	5.08118e-07	0.448094	0.00106794	1.0359e-16	0.448094	0.000363072	0.33364	2.11107e-05	1.91705e-05	0.0858045	0.000343498	0.0124868	1.82358e-14	3.7111e-07
A_23_P201035	GBA	3.06898e-13	1.20215e-05	0.734623	0.999868	0.547448	0.00528035	0.00030622	0.0332119	0.0190711	0.0332119	0.498275	7.65513e-07	2.88816e-07	0.535678	1.30126e-08	6.84191e-09	0.182524	0.754645	2.03768e-05	8.07355e-06
A_24_P43876	C9orf40	6.63889e-21	0.392567	0.18774	0.999868	0.644036	0.00675757	0.000147948	0.0951359	0.0156874	4.0326e-21	0.345365	0.332374	0.775063	6.80906e-12	0.0505695	0.257361	2.15276e-09	0.445468	4.53445e-15	2.38788e-12
A_23_P75790	C11orf9	1.72794e-21	2.13049e-05	0.527041	0.999868	0.867545	3.20807e-06	9.85685e-09	0.0256105	3.40226e-09	4.65744e-21	0.297992	0.0136934	0.175521	5.16607e-07	0.000344962	0.704828	4.57264e-05	0.000138933	1.47858e-13	0.000248133
A_24_P20292	B3GNT7	0.0915788	0.297018	0.514691	0.999868	0.918038	0.392185	0.835425	0.942395	0.392185	0.392185	0.392185	0.392185	0.0854588	0.0854588	0.865454	0.392185	0.392185	0.392185	0.392185	0.942395
A_23_P258221	ABCC5	1.10385e-10	1.95228e-17	0.0258138	0.999868	0.260661	0.573641	0.501468	0.0196382	0.600855	3.36125e-06	0.927359	0.00198258	0.927359	7.1441e-05	0.00114667	0.927359	8.72904e-05	0.00271511	1.72728e-12	7.1441e-05
A_24_P344100	BRF1	2.21208e-27	4.56102e-06	0.0245882	0.999868	0.990504	9.23477e-07	6.15117e-12	0.447427	0.00227302	2.23215e-22	0.0489773	2.84404e-05	0.0626577	2.16282e-07	6.55804e-10	0.000159694	0.000792112	0.0201686	5.5422e-20	6.15117e-12
A_24_P610405	TGFBI	0.000231687	0.0308144	0.0645074	0.999868	0.839794	0.979781	0.0625802	0.57643	0.367624	0.0155685	0.0625802	0.57643	0.367624	0.0155685	0.0155685	0.00500547	0.57643	0.662348	0.00460542	0.00173787
A_23_P42588	GIMAP5	3.77542e-20	1.52973e-26	0.388576	0.999868	0.385324	0.0088405	8.77021e-05	0.000626565	5.45104e-06	9.205e-22	0.266888	0.480398	0.0667183	1.38269e-12	0.624553	0.480398	1.62048e-09	0.274394	1.51712e-10	2.0388e-07
A_32_P154139	A_32_P154139	0.0512352	0.11823	0.071499	0.999868	0.83146	0.121838	0.951269	0.121838	0.951269	0.951269	0.121838	0.951269	0.139964	0.121838	0.121838	0.951269	0.951269	0.169646	0.134589	0.951269
A_24_P335221	RTN3	6.86066e-07	2.0398e-10	0.932693	0.999868	0.269519	0.808228	0.808228	0.000802705	0.000448436	0.192534	0.959236	0.000269864	0.000232292	0.0969455	0.000232292	0.000232292	0.0916337	0.859487	0.0711524	0.0473887
A_23_P211773	ACAP2	5.33642e-14	0.00178734	0.726882	0.999868	0.944949	0.0383324	4.34851e-05	0.162283	0.0450323	5.93679e-09	0.0450323	0.000481389	0.881947	0.000171294	3.38057e-08	0.0383324	0.0555179	0.000866115	1.01754e-12	0.000135983
A_23_P213166	C4orf21	1.46489e-17	0.000108146	0.385909	0.999868	0.78438	0.000110566	1.37955e-05	0.00855249	8.69951e-14	1.5785e-14	0.668241	0.205735	0.000212041	6.56117e-05	0.0795451	0.000902057	0.000262261	8.88907e-07	1.85439e-07	0.715899
A_32_P7516	BC071773	2.92013e-10	2.16194e-11	0.933554	0.999868	0.819474	0.0983751	0.0572445	0.783227	0.000149597	7.17836e-09	0.798239	0.16669	0.0464156	3.10946e-05	0.103538	0.0572445	5.73466e-05	0.000480343	2.38274e-08	0.0475266
A_24_P353300	LIMK2	3.291e-08	5.20582e-12	0.151559	0.999868	0.271266	0.911746	0.706587	0.000261732	0.000203142	0.911746	0.567673	0.000392668	0.000321831	0.955205	2.43373e-05	2.43373e-05	0.567673	0.911746	0.000532558	0.000392668
A_32_P43436	RPL29	8.89681e-10	2.89967e-10	0.752809	0.999868	0.742534	0.00564663	2.31377e-05	1.25498e-05	3.86237e-05	9.6295e-11	0.17847	0.119079	0.197279	0.000218063	0.848923	0.949727	0.020362	0.848923	0.0384107	0.020362
A_23_P70818	SMO	0.434359	0.377085	0.725504	0.999868	0.886668	0.901587	0.613077	0.901587	0.901587	0.995848	0.656046	0.901587	0.995848	0.901587	0.583277	0.656046	0.613077	0.901587	0.901587	0.901587
A_24_P222844	PRPF38B	2.08484e-19	1.81959e-05	0.00507977	0.999868	0.947008	0.00167024	6.08959e-05	0.0208578	9.98696e-13	1.21459e-16	0.393209	0.393209	3.63447e-05	9.07235e-08	0.104295	0.000728024	3.54971e-06	8.52764e-07	7.77775e-10	0.215008
A_32_P134931	A_32_P134931	5.27683e-30	0.00603097	0.778721	0.999868	0.999995	1.23749e-08	9.82852e-08	0.0054595	9.63566e-08	3.98735e-31	0.709585	0.00419486	0.795141	1.1229e-10	0.0130023	0.869772	4.27615e-12	0.010631	4.79668e-20	2.89247e-11
A_23_P397055	CHPF2	8.48068e-09	3.1974e-07	0.904608	0.999868	0.904142	0.0219222	0.0471632	0.0485278	0.0425444	0.0430812	0.812513	2.63168e-05	2.63168e-05	0.882116	5.20069e-05	4.08445e-05	0.886348	0.886348	5.20069e-05	4.08445e-05
A_23_P348636	FOXJ1	0.000427327	0.00257119	0.405776	0.999868	0.948129	0.18947	0.0261252	0.0468429	0.0261252	6.64157e-05	0.37034	0.506091	0.353956	0.0165407	0.852393	0.909599	0.0920261	0.824965	0.0598343	0.115853
A_24_P173727	PEX10	2.08597e-13	1.11626e-06	0.850159	0.999868	0.835323	6.22942e-06	2.39362e-06	0.0151634	8.2102e-08	1.92656e-13	0.86102	0.0394136	0.336122	0.00315686	0.025371	0.397029	0.00434498	0.00315686	5.91956e-07	0.0432114
A_23_P57643	TPRA1	0.040461	8.96411e-06	0.267505	0.999868	0.999995	0.981564	0.301863	0.351548	0.631893	0.301863	0.301863	0.351548	0.631893	0.301863	0.0434337	0.158985	0.0434337	0.656259	0.853298	0.624373
A_23_P205713	STXBP6	2.09369e-14	0.0841794	0.0509139	0.999868	0.920642	0.0232196	0.000489434	0.769396	0.00501668	1.52757e-12	0.251149	0.0110238	0.579618	1.63773e-06	0.000202819	0.579618	0.000202819	0.00211296	3.40754e-13	3.0157e-05
CPID_258	NFKB1	1.58367e-11	6.18396e-05	9.35131e-05	0.999868	0.925902	0.00224277	2.54077e-06	0.367271	0.126351	2.54077e-06	0.110683	8.89575e-05	0.126351	0.103985	3.07694e-08	0.00185066	0.901503	0.018141	3.07694e-08	0.00185066
A_24_P322191	CALCOCO2	3.42787e-05	4.45256e-09	0.842367	0.999868	0.604871	0.269046	0.374378	0.000785789	0.000397557	0.0134896	0.747733	0.0201392	0.00975416	0.213998	0.00975416	0.0049558	0.119751	0.747733	0.374327	0.242034
A_24_P15797	NUDT22	4.22951e-14	1.14799e-05	0.00671722	0.999868	0.74561	1.82687e-05	0.000583486	0.0113906	9.42029e-13	2.18465e-10	0.359669	0.0649032	0.00312589	0.0344543	0.362421	9.04368e-05	0.00217708	2.84576e-06	9.04368e-05	0.392359
A_32_P211603	A_32_P211603	1.23613e-07	0.00926389	0.10069	0.999868	0.836433	0.00990248	0.00307352	0.535429	0.00899031	1.33363e-07	0.703998	0.0484746	0.905041	0.00899031	0.0156079	0.751767	0.0198592	0.0419917	3.951e-06	0.0101208
A_23_P54079	OSGEP	2.05265e-28	6.06489e-10	0.738283	0.999868	0.977673	0.000184295	1.62922e-05	0.95388	5.2488e-05	4.65123e-25	0.668403	0.000156558	0.799939	5.55218e-12	1.40474e-05	0.889675	1.07827e-10	4.50076e-05	4.02846e-25	9.61806e-11
A_23_P99582	PNN	6.55966e-24	6.73011e-06	0.00567195	0.999868	0.76768	0.012839	0.000588628	0.000470055	2.46056e-16	7.22236e-19	0.411001	0.375302	5.15735e-09	4.98191e-11	0.900935	3.83879e-07	5.15735e-09	8.13889e-07	1.15973e-08	0.426546
A_32_P158524	A_32_P158524	1.00247e-08	2.90535e-16	0.0980398	0.999868	0.240825	0.68551	0.787371	2.34187e-07	0.0066023	0.631301	0.884124	2.90225e-06	0.0305522	0.884124	1.11271e-06	0.0216301	0.845689	0.0216301	6.52749e-06	0.0440487
A_24_P413988	TGOLN2	4.50962e-30	0.459882	0.00049349	0.999868	0.999995	0.000151983	4.89403e-06	0.0081151	0.0580559	9.31546e-19	0.437306	1.93084e-10	0.0580559	1.10412e-07	9.89683e-13	0.0081151	3.45246e-06	7.26938e-06	3.87127e-29	1.93354e-12
A_23_P71146	POLD2	1.42707e-08	2.237e-13	0.822465	0.999868	0.90872	0.000522934	6.76918e-07	0.0870191	0.098097	1.43918e-06	0.143227	0.0734718	0.0734718	0.177722	0.000923509	0.000923509	0.944969	0.944969	0.00144098	0.00144098
A_32_P222060	A_32_P222060	1.82228e-09	5.28508e-15	0.439571	0.999868	0.931402	0.770043	0.770043	0.958429	0.000127558	1.25175e-05	0.704119	0.770043	3.14137e-05	5.13309e-06	0.770043	0.000395973	3.14137e-05	0.000117186	1.25175e-05	0.704119
A_23_P13946	SH2B3	1.01617e-07	5.36658e-06	0.240073	0.999868	0.622072	0.0524362	0.00128128	0.108885	0.890254	0.00728949	0.219819	0.000428555	0.0444248	0.476205	1.72137e-06	0.00113507	0.659283	0.139353	2.23838e-05	0.00616576
A_24_P238896	A_24_P238896	0.00916322	0.00011002	0.374904	0.999868	0.947753	0.9301	0.9301	0.950205	0.946313	0.0214842	0.946313	0.9301	0.9301	0.00730382	0.9301	0.946313	0.00730382	0.946313	0.0214842	0.0199263
A_23_P325017	ZNRF2	3.9074e-13	0.0203199	0.0393316	0.999868	0.88474	0.0714513	0.00171543	0.125798	7.94944e-09	1.98151e-10	0.217078	0.728408	6.71021e-05	3.66966e-06	0.125798	0.00493139	0.000480361	1.64204e-05	7.93564e-07	0.501053
A_23_P154667	FKBP1A	0.00364736	2.9795e-13	0.787937	0.999868	0.854777	0.295322	0.980694	0.0140153	0.179757	0.0140153	0.295322	0.179757	0.733793	0.193641	0.0140153	0.179757	0.0140153	0.295322	0.980694	0.315063
A_23_P93704	C7orf61	0.147155	3.80516e-09	0.260176	0.999868	0.848787	0.144386	0.281164	0.476412	0.177393	0.281164	0.743942	0.582508	0.818864	0.810606	0.818864	0.818864	0.897538	0.743942	0.818864	0.818864
A_24_P904903	BAT1	4.93767e-05	0.154403	0.603615	0.999868	0.989465	0.0537398	0.00481224	0.360833	0.624058	0.00017927	0.360833	0.329795	0.177222	0.0537398	0.0537398	0.0258653	0.295651	0.643265	0.00335519	0.00109796
A_23_P314151	NOLC1	9.56365e-11	1.23973e-08	0.00106434	0.999868	0.998283	0.147029	0.00773199	0.00850416	0.131468	0.00298814	0.2282	4.29609e-05	0.00298814	0.131468	1.21769e-07	2.74981e-05	0.650677	0.288047	4.74566e-08	8.36587e-06
A_23_P41716	GNB2L1	8.47494e-28	1.30215e-12	0.624845	0.999868	0.894024	4.53561e-06	5.52696e-12	5.09653e-05	8.22921e-08	1.63101e-29	0.0225195	0.564949	0.400629	1.01289e-12	0.00428372	0.166648	4.63526e-07	0.166648	2.15246e-14	3.58221e-10
A_32_P311737	PLEKHG3	0.0002818	7.06121e-23	0.173047	0.999868	0.199362	0.421115	0.556342	0.262017	0.0931179	0.0572566	0.74246	0.0594918	0.0180269	0.240968	0.0931179	0.0325375	0.136218	0.556342	0.00221537	0.000353879
A_24_P367454	ZEB2	0.00616076	0.451983	0.0206096	0.999868	0.572973	0.489219	0.72716	0.0478738	0.0139193	0.699225	0.699984	0.282023	0.0678698	0.755081	0.10332	0.0299019	0.849634	0.578306	0.155655	0.0446718
A_24_P229728	LOC440181	0.0638974	0.0459501	0.25434	0.999868	0.900899	0.434207	0.794423	0.794423	0.174122	0.221052	0.512209	0.274543	0.510023	0.694588	0.694588	0.181158	0.274543	0.172943	0.174122	0.793492
A_24_P222655	C1QA	1.92589e-11	2.06542e-20	0.590919	0.999868	0.545593	0.986027	1.92923e-05	0.868739	0.809434	6.67428e-07	1.92923e-05	0.868739	0.809434	6.67428e-07	7.79048e-06	0.000160049	0.526373	0.714978	4.70922e-07	6.70075e-06
A_32_P192586	A_32_P192586	2.69161e-34	0.0233846	0.313331	0.999868	0.98125	2.12649e-10	2.79606e-16	5.56781e-05	4.42277e-11	5.82991e-35	0.0625261	0.0169708	0.729156	3.69036e-11	1.75738e-05	0.128964	7.27375e-07	0.00730896	8.44438e-19	3.14083e-10
A_32_P50655	A_32_P50655	1.63213e-13	0.0137554	0.000442243	0.999868	0.678338	0.112697	0.0254376	0.277935	7.0194e-08	9.06893e-11	0.539171	0.539171	0.000162343	7.33357e-07	0.264969	0.00125876	9.03038e-06	1.26799e-05	4.92705e-08	0.264969
A_24_P394702	ARF5	2.36591e-22	1.03556e-06	0.371264	0.999868	0.8883	2.70192e-07	1.04478e-10	0.19666	3.63949e-05	1.36838e-19	0.19666	8.0395e-05	0.295773	2.9475e-05	2.15817e-07	0.0216268	0.00289834	0.00384999	2.00486e-15	2.96801e-07
A_24_P373844	KCTD15	5.75318e-07	0.351279	0.923552	0.999868	0.71228	0.155771	0.0260178	0.591989	0.0142686	1.279e-05	0.448436	0.0496938	0.284267	0.00416335	0.00664696	0.710768	0.0260178	0.00407852	1.22512e-06	0.061179
A_23_P39704	SFRS7	4.08664e-15	7.77777e-08	0.191885	0.999868	0.690427	0.00747474	0.0014484	0.00033323	8.27008e-10	1.69552e-14	0.613617	0.358325	0.000371622	3.41252e-07	0.613617	0.00164669	2.61371e-06	0.00751024	2.638e-05	0.115875
A_23_P400036	BC012036	0.48076	6.09334e-07	0.0832649	0.999868	0.862094	0.593613	0.709475	0.709475	0.709475	0.709475	0.709475	0.709475	0.709475	0.709475	0.909907	0.909907	0.909907	0.965974	0.909907	0.909907
A_23_P165355	FARSB	0.0215024	0.00788815	0.36816	0.999868	0.990772	0.176798	0.176798	0.995661	0.176798	0.0205477	0.995661	0.176798	0.995661	0.260733	0.176798	0.995661	0.260733	0.176798	0.0205477	0.260733
A_24_P135921	A_24_P135921	6.03918e-11	0.00048291	0.99467	0.999868	0.799223	2.00148e-05	1.06709e-07	0.00137478	0.000321592	1.26327e-11	0.349664	0.290204	0.51662	0.0119971	0.0417344	0.114607	0.114607	0.633283	0.000321592	0.00156408
A_32_P197333	A_32_P197333	0.00352865	1.72502e-09	0.397535	0.999868	0.101788	0.512085	0.482249	0.171342	0.898101	0.101169	0.898101	0.482249	0.482249	0.0154982	0.482249	0.482249	0.0137454	0.156136	0.00132605	0.120295
A_23_P139965	SERP2	0.00116305	2.42454e-11	0.828705	0.999868	0.842595	0.171338	0.0270675	0.974798	0.887629	0.00728443	0.459559	0.171338	0.245318	0.171338	0.0270675	0.0463171	0.547532	0.887629	0.00728443	0.0118558
A_23_P418199	LOC730098	2.87413e-05	0.139256	0.790136	0.999868	0.523983	0.101076	0.0459679	0.413233	0.00109951	7.42198e-05	0.728892	0.386769	0.104212	0.0209036	0.229448	0.183392	0.0417302	0.0155759	0.00109951	0.429651
A_24_P379750	MXD1	1.13752e-21	3.93394e-11	0.00544124	0.999868	0.687857	0.00600103	0.00163581	0.113268	0.000774043	7.37895e-16	0.748156	1.19068e-05	0.564495	7.26212e-08	1.62934e-06	0.748156	2.98326e-07	8.36236e-07	1.27994e-21	1.62934e-06
A_23_P128598	TUBA3C	2.12163e-13	1.64414e-10	0.783156	0.999868	0.963271	0.00947238	6.68285e-07	0.000237748	4.13367e-09	9.56436e-13	0.0199703	0.266224	0.000987146	4.26521e-06	0.213484	0.266224	0.019175	0.0229858	0.000393922	0.204411
A_32_P116989	ZCCHC18	5.69996e-15	3.56088e-05	0.661538	0.999868	0.978871	0.00115959	0.00342114	0.366605	0.00115959	4.24854e-15	0.72736	0.0221268	0.985358	3.12416e-06	0.0526861	0.72736	3.80348e-07	0.0221268	3.21867e-12	3.6533e-06
A_23_P252764	SMARCA2	3.95243e-08	0.000102971	0.688238	0.999868	0.365919	0.613326	0.303818	0.00477968	0.000708689	0.575262	0.613326	0.000552983	7.87453e-05	0.847331	6.33246e-05	1.32706e-05	0.716283	0.613326	0.000388353	6.33246e-05
A_32_P140475	KIAA1377	1.96961e-12	0.00137967	0.245054	0.999868	0.820846	0.00143662	0.000139551	0.00217038	1.21895e-09	7.78564e-12	0.556626	0.807406	0.00324008	0.000233249	0.42893	0.0181343	0.00157797	0.00172541	0.000134126	0.42893
A_24_P355649	FLI1	1.09469e-18	5.19903e-05	9.35131e-05	0.999868	0.824779	0.00111094	0.000115917	0.344544	1.49436e-08	1.67929e-16	0.57262	0.0172423	0.0128139	2.93608e-07	0.00372919	0.0437031	2.42803e-06	1.72701e-06	1.121e-13	0.00760622
A_23_P250379	MAN2B2	6.59964e-35	3.64903e-09	0.284596	0.999868	0.930341	5.95672e-09	1.90302e-13	0.741984	5.60583e-05	5.73139e-28	0.115292	2.75781e-08	0.0764033	1.50816e-08	1.08705e-12	0.000737556	2.55847e-05	0.000189134	4.466e-27	3.95901e-13
A_23_P43157	MYBL1	1.26036e-12	5.79817e-05	0.00202242	0.999868	0.70401	0.0360862	0.015099	0.00238351	5.00099e-10	5.00099e-10	0.79791	0.416316	3.62046e-05	3.66598e-05	0.591489	7.07999e-05	7.92791e-05	0.000791347	0.000865761	0.964147
A_24_P574071	BX089650	5.0912e-23	4.20817e-07	0.522458	0.999868	0.946455	8.41481e-05	8.99019e-08	0.0598901	1.68265e-09	5.72421e-22	0.158853	0.0375565	0.0280556	2.21042e-09	0.0004183	0.357814	2.44061e-06	1.94016e-05	1.59848e-15	0.00015181
A_24_P481844	HLA-DMB	6.31775e-09	2.40797e-07	0.184494	0.999868	0.587034	0.863548	0.322838	0.183684	0.691407	5.81873e-06	0.359274	0.165829	0.610446	9.93548e-06	0.010935	0.171855	0.000581675	0.359274	2.56923e-09	1.19621e-06
A_24_P83118	DUSP18	2.47981e-11	0.00946194	0.993545	0.999868	0.850317	0.985502	0.0423861	0.00620265	0.131579	0.000185554	0.0423861	0.00620265	0.131579	0.000185554	1.32079e-06	0.000414071	0.0754758	0.198479	1.32151e-10	3.09558e-07
A_23_P13657	MPHOSPH9	1.64297e-13	4.82143e-07	0.0187503	0.999868	0.435143	0.0188059	1.20434e-06	0.0210192	5.08993e-08	4.78401e-12	0.0125068	0.907752	0.00153277	2.36527e-06	0.00961661	0.458478	0.0210192	0.00113801	1.53537e-06	0.130357
A_23_P426398	PGAM5	0.522644	0.000208658	0.611629	0.999868	0.577498	0.933512	0.814745	0.933512	0.933512	0.740338	0.814745	0.933512	0.933512	0.740338	0.740338	0.740338	0.673418	0.933512	0.740338	0.740338
A_24_P389959	COPZ1	1.2417e-33	0.000203958	0.287215	0.999868	0.943623	3.70802e-08	1.92573e-05	0.218271	0.228414	4.24345e-24	0.180134	2.24454e-11	1.56196e-05	6.21387e-07	4.19356e-08	0.00256861	2.46368e-10	0.0175706	4.77719e-29	2.68837e-19
A_24_P105733	TNS1	3.74488e-05	0.000719991	0.132831	0.999868	0.810584	0.0113018	0.00721567	0.882425	0.892752	0.00275524	0.882425	0.0215566	0.0141508	0.507579	0.0130129	0.0103194	0.621357	0.882425	0.00338923	0.00275524
A_23_P140705	C15orf23	5.89723e-17	2.71509e-10	0.376042	0.999868	0.404857	0.0303166	2.0037e-05	0.0321391	3.26921e-08	4.82893e-16	0.0321391	0.936597	0.000766749	1.27144e-09	0.0303166	0.167394	4.12596e-05	0.000629736	1.02755e-09	0.00721316
A_23_P348208	SPRR1A	3.88303e-39	1.6568e-09	0.710555	0.999868	0.98841	2.6403e-10	1.24348e-16	0.00274607	1.55626e-11	6.54642e-38	0.0424453	0.000694312	0.591902	2.96882e-13	4.36869e-08	0.136932	3.79629e-08	0.000110082	2.49795e-25	1.55626e-11
A_24_P39484	AK025430	3.30208e-15	1.5457e-05	0.461629	0.999868	0.905236	0.000981848	5.68525e-06	0.254302	8.29449e-09	1.55261e-12	0.217213	0.0256987	0.0115905	8.15811e-05	0.000574738	0.171509	0.00496145	2.72545e-06	1.14386e-09	0.165042
A_23_P66017	PRRT2	3.3143e-05	0.000301799	0.169435	0.999868	0.838531	0.512433	0.106099	0.350701	0.0815107	0.0314149	0.314278	0.139176	0.0199295	0.106099	0.0140311	0.000673977	0.512433	0.350701	0.00230739	0.000114523
A_24_P353794	GALNT2	5.41569e-05	0.000199751	0.407919	0.999868	0.999979	0.0985263	0.0376253	0.155801	0.818173	0.0256562	0.737995	0.00228433	0.137578	0.527826	0.000449627	0.0646824	0.776819	0.122932	0.000332038	0.0376253
A_24_P612921	A_24_P612921	0.0137003	0.301319	0.222128	0.999868	0.784906	0.0911047	0.53884	0.055933	0.018842	0.136131	0.324458	0.725039	0.471788	0.828896	0.156945	0.0751	0.38865	0.635417	0.635417	0.38865
A_32_P30693	RUVBL1	2.76658e-19	0.0371846	0.00909353	0.999868	0.787477	0.0145947	4.76791e-05	0.430884	0.00011192	3.8287e-18	0.117117	0.107258	0.152273	1.71038e-10	0.00104797	0.895186	8.92203e-07	0.00200447	1.07144e-15	8.92203e-07
A_23_P28980	PIGU	0.00229453	0.00247777	0.518124	0.999868	0.700552	0.326917	0.0237175	0.479366	0.0576901	0.00425243	0.177497	0.735295	0.326917	0.0484658	0.0935288	0.646355	0.479366	0.242079	0.0237175	0.322802
A_24_P7157	RIMKLB	0.0001374	0.00295951	0.0454021	0.999868	0.908915	0.0546942	0.0546942	0.657647	0.21328	0.000116178	0.908288	0.0969236	0.427178	0.0770097	0.105499	0.456863	0.0635899	0.427178	0.000475096	0.0134584
A_24_P262543	KCNK6	1.30722e-05	0.603482	0.785023	0.999868	0.882694	0.0398563	0.0580673	0.529054	0.64853	0.00228341	0.833777	0.00726833	0.0109381	0.287366	0.0105889	0.0165537	0.205565	0.833777	0.000270959	0.000432647
A_23_P4254	CRYBA1	5.15795e-05	0.0588376	0.000442243	0.999868	0.360203	0.874881	0.330445	0.0668021	0.0127453	0.000251839	0.36162	0.0865676	0.0167423	0.000251839	0.36162	0.115519	0.00635884	0.445697	0.0659068	0.24547
A_23_P131747	KIDINS220	0.00458033	0.000206391	0.0930128	0.999868	0.921105	0.268545	0.972244	0.268545	0.066051	0.421077	0.268545	0.027002	0.00249892	0.066051	0.268545	0.066051	0.421077	0.421077	0.691974	0.268545
A_24_P241792	ZNF160	5.00555e-05	0.255474	0.00273857	0.999868	0.852726	0.112572	0.0304452	0.401545	0.00684136	3.86672e-05	0.504325	0.401545	0.241395	0.0147747	0.17162	0.504325	0.0503245	0.0503245	0.0010253	0.189554
A_24_P320033	CD80	7.81185e-26	0.00345752	0.0583752	0.999868	0.999995	3.36695e-07	4.79557e-11	0.00871721	2.70708e-07	4.53277e-26	0.135057	0.0135953	0.897502	5.12309e-09	5.99755e-05	0.167157	6.46122e-06	0.0111059	2.64292e-16	1.31674e-08
A_24_P917886	MUC5AC	8.22498e-22	0.00329278	0.14448	0.999868	0.999995	1.90447e-05	1.96664e-08	0.00688774	4.43762e-08	1.08633e-22	0.182929	0.123923	0.193821	7.18471e-09	0.00348781	0.969081	4.26923e-06	0.00455846	2.20141e-13	5.23362e-06
A_23_P47034	HHEX	1.10746e-08	7.93099e-09	0.967285	0.999868	0.990504	0.0754895	0.000584063	0.556008	0.00360163	5.5183e-06	0.118934	0.0153216	0.259039	0.00544237	6.1871e-05	0.644443	0.208865	0.000505378	3.66066e-07	0.108594
A_24_P186216	PDS5A	1.43438e-11	0.00429342	0.0187236	0.999868	0.787477	0.0308372	0.00155542	0.162574	8.68182e-07	1.54579e-10	0.339943	0.371238	0.00620939	1.80533e-05	0.0769408	0.0692952	0.000618626	0.000405192	3.99757e-07	0.121704
A_32_P24382	hCG_1749898	2.75094e-15	0.00666242	0.621008	0.999868	0.957873	0.0175217	1.01646e-06	0.238669	7.47793e-09	8.01025e-12	0.014448	0.250922	0.000434867	3.23273e-06	0.000241894	0.250922	0.0252296	3.23225e-06	8.77281e-09	0.250922
A_32_P137883	BU953908	0.00624044	0.000405335	0.357652	0.999868	0.149571	0.0896279	0.0322704	0.274122	0.0248307	0.00413467	0.660991	0.565967	0.565967	0.274122	0.383386	0.775093	0.463311	0.274122	0.0896279	0.565967
A_24_P325176	KIAA1109	7.71626e-13	0.00685709	0.710243	0.999868	0.999995	0.00519813	7.37361e-05	0.990305	3.71319e-06	9.2363e-10	0.266129	0.00519813	0.0614467	0.000652128	7.37361e-05	0.425395	0.0192404	3.71319e-06	9.2363e-10	0.133577
A_24_P219769	ATP5SL	0.000210117	0.018464	0.704526	0.999868	0.643372	0.076459	0.0554455	0.612124	0.0548259	0.000111749	0.820078	0.213189	0.744764	0.0548259	0.144066	0.820078	0.0613796	0.104496	0.000965942	0.0930141
A_23_P208167	FPR3	0.116849	1.15798e-08	0.759231	0.999868	0.566634	0.953677	0.14202	0.953677	0.953677	0.953677	0.14202	0.953677	0.953677	0.953677	0.121492	0.142999	0.190535	0.953677	0.953677	0.953677
A_23_P128067	RPL41	2.0345e-08	9.81873e-05	0.940018	0.999868	0.79914	0.0276525	0.00511276	4.16545e-06	5.02673e-07	5.02673e-07	0.576609	0.0255745	0.00596218	0.00596218	0.0951629	0.0278714	0.0278714	0.612606	0.612606	0.979916
A_32_P112493	SGK493	4.96507e-17	0.0406532	0.726661	0.999868	0.675797	0.0008183	2.4111e-05	0.625861	1.96053e-05	2.43252e-15	0.378592	0.00470944	0.308991	2.59716e-06	0.000159242	0.837177	8.66162e-05	0.000117331	5.6797e-14	0.000196631
A_24_P376294	HNRNPUL1	2.24296e-17	1.13103e-07	0.0450226	0.999868	0.975432	0.0380303	0.00042957	0.0423801	2.44967e-08	2.49137e-16	0.142351	0.931434	0.000434047	4.08267e-10	0.127793	0.0359011	7.53896e-07	0.000399323	3.11898e-10	0.00650748
A_23_P391857	ESRRB	6.61632e-30	0.000260185	0.236774	0.999868	0.99846	3.10451e-08	2.17238e-11	0.0291921	1.06856e-08	5.41324e-29	0.246916	0.000708857	0.781444	9.97428e-10	3.61493e-06	0.367949	3.39294e-07	0.000316991	1.52993e-20	6.49062e-09
A_24_P142024	CHMP4A	1.65055e-21	0.000121904	0.392655	0.999868	0.597167	0.000809672	1.60212e-08	0.377198	0.0377207	6.11866e-15	0.0229306	2.79985e-05	0.198181	4.31892e-06	1.07773e-10	0.000476864	0.0144662	0.00400694	1.13418e-17	8.13057e-09
A_24_P349821	MTRF1	1.36619e-19	0.00314314	0.105262	0.999868	0.865196	0.140274	0.0126128	0.222696	1.84051e-11	3.7716e-14	0.353294	0.772105	1.28214e-07	7.39394e-10	0.254674	9.92453e-06	8.43931e-08	3.4083e-08	1.42865e-10	0.353294
A_24_P1545	FGFR1OP2	2.10887e-62	0.0292302	0.277941	0.999868	0.991244	7.35449e-10	1.26089e-19	0.98802	5.81225e-05	4.70731e-51	0.00258543	7.05301e-10	0.0324709	2.29011e-23	1.17173e-19	3.53342e-07	1.71782e-13	5.81225e-05	4.44344e-51	1.69092e-31
A_23_P152804	NME1	1.36735e-11	0.00211954	0.297518	0.999868	0.865947	0.00315939	1.72801e-05	4.06008e-06	1.81521e-07	3.7224e-12	0.226417	0.114368	0.0243454	5.84969e-05	0.680573	0.28597	0.0052898	0.489903	0.0171594	0.0981047
A_24_P195125	SPDYE7P	1.27225e-06	0.11584	0.493658	0.999868	0.788374	0.0252192	0.0020859	0.0544744	0.000106738	6.13661e-07	0.380622	0.71618	0.103426	0.0079095	0.263436	0.380622	0.0544744	0.0544744	0.00281541	0.292043
A_23_P128036	MARS	3.38523e-07	0.107232	0.425035	0.999868	0.873044	0.19664	0.706129	0.830142	0.156305	1.07716e-06	0.36192	0.257758	0.830142	0.000569719	0.830142	0.281639	4.79388e-06	0.19664	1.78426e-06	0.00121746
A_32_P155645	CCDC112	7.50896e-13	0.00251115	0.478466	0.999868	0.385857	0.0579322	0.00187885	0.13484	5.11576e-06	2.31477e-12	0.213807	0.610785	0.00910731	2.53951e-07	0.0976728	0.13484	5.40492e-05	0.0019199	2.05379e-08	0.0128014
A_24_P304636	RPS6KA5	6.74365e-07	1.27723e-10	0.0403832	0.999868	0.627433	0.661523	0.0218796	0.062605	0.0707094	0.062605	0.055243	0.0285447	0.032137	0.147138	3.44495e-05	3.44495e-05	0.661523	0.949925	0.000266273	0.000331962
A_23_P160481	DCAF6	6.34116e-58	1.15332e-09	0.544024	0.999868	0.974907	2.46641e-14	8.14404e-22	0.00129544	5.95181e-17	2.98934e-55	0.0358226	6.12336e-06	0.35641	5.75006e-21	2.90688e-11	0.246425	2.46641e-14	8.36463e-08	4.27201e-40	2.19093e-17
A_23_P396626	SYNRG	7.55918e-10	0.000342268	0.00181027	0.999868	0.858431	0.125363	0.014401	0.0889895	0.947387	1.22375e-05	0.315166	0.00154336	0.137635	0.00333611	2.00788e-05	0.0170797	0.0436283	0.0889895	8.68785e-10	1.47671e-05
A_24_P364066	BC030112	1.19779e-11	0.000762005	0.00166278	0.999868	0.760812	0.14513	0.032063	0.0140705	1.82047e-08	3.92495e-09	0.582923	0.386648	3.76117e-05	8.36817e-06	0.717041	0.000278202	7.72683e-05	0.00107698	0.000278202	0.717041
A_24_P15841	A_24_P15841	3.68835e-24	0.000207941	0.42734	0.999868	0.95835	1.03647e-05	3.71766e-08	0.950058	0.596846	2.46212e-17	0.325372	8.52759e-06	0.000135043	1.47193e-05	3.08015e-08	1.12163e-06	0.00088874	0.595156	2.40925e-17	3.40438e-15
A_24_P814096	A_24_P814096	1.05535e-10	0.0746398	0.932322	0.999868	0.963299	0.822925	0.538553	0.00274264	8.32021e-09	0.0300652	0.43371	0.00150704	4.58103e-09	0.0183128	0.0156242	1.64449e-07	0.122294	0.0067513	0.43371	0.0006449
A_23_P77117	TM6SF1	9.93562e-20	7.14798e-18	0.364568	0.999868	0.791544	6.92918e-05	4.37983e-06	0.000992919	8.97771e-07	5.85897e-22	0.600606	0.545326	0.369861	3.91284e-09	0.258901	0.628839	5.36658e-08	0.118534	6.00827e-11	8.97771e-07
A_23_P6150	FAM182B	0.350021	5.48984e-05	0.799582	0.999868	0.906889	0.804247	0.550182	0.550182	0.827819	0.886324	0.550182	0.782121	0.915069	0.827819	0.827819	0.550182	0.550182	0.778578	0.550182	0.827819
A_23_P106131	KTN1	7.92052e-10	0.0403226	0.0488706	0.999868	0.785458	0.0381126	0.00240045	0.0016237	2.82322e-08	1.82399e-08	0.322181	0.258126	0.000596142	0.00034459	0.845249	0.00944521	0.0061951	0.0160002	0.00944521	0.845249
A_24_P239364	TMEFF2	1.64614e-28	4.41809e-05	0.284559	0.999868	0.995169	3.52354e-11	1.99e-12	3.46044e-07	7.01004e-13	8.86589e-31	0.695155	0.12028	0.49812	4.89129e-08	0.0494094	0.695155	2.59779e-07	0.0227168	2.44311e-12	2.59855e-06
A_32_P142028	HNRNPC	6.94568e-25	1.64951e-12	0.0215483	0.999868	0.935988	0.000293204	7.69408e-08	0.00968111	1.14809e-09	6.17882e-25	0.0925543	0.283956	0.0106437	3.23042e-12	0.00601333	0.347148	5.13731e-08	0.000324152	1.40093e-15	7.9265e-06
A_23_P398574	BCAM	1.0503e-41	2.18227e-08	0.55142	0.999868	0.88382	1.58937e-12	4.65137e-19	0.000758567	3.90622e-12	2.53649e-40	0.0564063	0.000126101	0.917362	1.58937e-12	8.11245e-09	0.0501497	7.8632e-08	0.000208423	5.77087e-26	1.58937e-12
A_23_P140088	RNASEH2B	4.37531e-11	0.00117773	0.934375	0.999868	0.923586	0.016038	0.000837994	0.00889908	0.000197511	1.1902e-12	0.439546	0.820278	0.221769	3.44127e-06	0.555236	0.627146	9.60531e-05	0.2998	6.41442e-06	0.000816519
A_32_P852607	DYRK1A	1.83522e-10	0.0340191	0.896556	0.999868	0.778668	0.0252131	0.0252131	0.358293	0.0107372	5.40552e-11	0.949632	0.219199	0.749875	1.66911e-05	0.219199	0.749875	1.29097e-05	0.115842	1.68498e-08	9.31262e-05
A_24_P217904	TRERF1	1.72563e-12	0.655621	0.000347906	0.999868	0.999995	0.577253	0.148396	0.34274	0.00304076	3.86371e-09	0.34274	0.148396	0.0135355	6.41182e-08	0.0165343	0.122068	5.68137e-06	7.38223e-05	1.13494e-11	0.00511507
A_24_P842006	C16orf93	0.749283	0.000163902	0.515034	0.999868	0.967452	0.936556	0.936556	0.925328	0.936556	0.936556	0.936556	0.925328	0.925328	0.936556	0.925328	0.925328	0.936556	0.936556	0.925328	0.925328
A_24_P367571	KIAA1797	5.43978e-28	0.0240824	0.127774	0.999868	0.775504	1.72744e-07	5.56078e-11	0.00107341	2.41142e-08	3.12244e-29	0.171986	0.0542743	0.638394	8.56141e-11	0.000832186	0.366113	1.36709e-07	0.0186809	8.76334e-17	2.02668e-09
A_23_P105382	THAP2	2.20187e-07	0.00705633	0.652453	0.999868	0.779002	0.069188	0.0137704	0.0245429	1.77229e-06	1.77229e-06	0.61331	0.760672	0.00399741	0.00399741	0.864316	0.0137704	0.0137704	0.0108781	0.0108781	0.952241
A_23_P134786	PHF20L1	3.06606e-11	1.74517e-07	0.00207214	0.999868	0.840504	0.0793501	0.00520626	0.00959973	2.73946e-09	1.39738e-08	0.372792	0.469914	2.50937e-05	9.90246e-05	0.838482	0.000749548	0.00217875	0.000478613	0.00136813	0.781457
A_24_P18917	LMF1	3.66655e-27	3.75385e-06	0.0688335	0.999868	0.950884	6.38201e-07	4.28444e-10	0.0418012	4.02629e-07	1.26464e-26	0.19799	0.00324	0.849555	9.9428e-10	1.59263e-05	0.26398	6.38201e-07	0.00211666	5.73903e-19	3.89292e-09
A_23_P402437	COG2	1.96697e-07	0.00272917	0.0180594	0.999868	0.850217	0.00243301	8.49273e-05	0.019609	0.00012553	4.97766e-08	0.388766	0.47793	0.414782	0.0181243	0.126341	0.941492	0.126341	0.129229	0.00221868	0.126341
A_32_P31992	A_32_P31992	2.28161e-13	1.68321e-07	0.613387	0.999868	0.650836	6.56089e-05	6.37714e-08	0.0526593	0.21957	7.96414e-11	0.153328	0.0449395	0.00684542	0.0069921	0.000407024	2.67419e-05	0.191121	0.438644	2.49091e-06	8.9681e-08
A_23_P80008	MYLK2	0.00138482	0.0909038	0.386992	0.999868	0.90146	0.00582206	0.0171499	0.19316	0.00209611	0.00544345	0.729445	0.235228	0.681723	0.852401	0.427242	0.427242	0.681723	0.102192	0.19316	0.729445
A_24_P306561	TCF25	1.19345e-14	0.059492	0.442544	0.999868	0.46311	0.00933356	0.000663539	0.983637	0.103464	7.07371e-09	0.427853	0.00933356	3.44273e-05	0.00117968	0.000663539	5.75752e-07	0.0113429	0.103464	7.07371e-09	6.19238e-13
A_23_P160869	LRIG2	3.20848e-11	0.000483684	0.470941	0.999868	0.903523	0.031857	0.000135017	0.102374	5.82254e-06	1.0732e-10	0.0973758	0.54045	0.016663	1.09246e-05	0.0283776	0.387372	0.00523912	0.0031777	9.91982e-07	0.0511169
A_23_P58506	ELL2	3.88842e-08	0.21817	0.0998414	0.999868	0.887667	0.344714	0.0164079	0.0267722	2.20187e-06	3.64322e-06	0.171858	0.230696	0.000106063	0.000206447	0.848947	0.0121026	0.0164079	0.00883223	0.012465	0.848947
A_24_P203814	A_24_P203814	0.0299459	1.90153e-05	0.537754	0.999868	0.936611	0.12858	0.820446	0.106326	0.2598	0.0936508	0.170385	0.820446	0.765057	0.65903	0.12858	0.335776	0.0936508	0.65903	0.765057	0.424134
A_32_P87185	BM975266	5.01429e-06	0.00432037	0.984544	0.999868	0.721305	0.0211178	0.000445231	0.0792573	0.000203063	6.64763e-06	0.286944	0.533755	0.181193	0.0368352	0.0979401	0.700752	0.268248	0.0562731	0.00707668	0.432011
A_24_P145009	LOC441208	7.29241e-09	0.245013	0.387393	0.999868	0.904142	0.960715	0.333888	0.0360546	0.333888	4.85157e-05	0.346824	0.0293721	0.346824	5.68116e-05	0.00145413	0.960715	0.00145413	0.00145413	3.22184e-10	0.00195871
A_23_P335958	GPR155	2.48399e-10	0.185592	0.0472215	0.999868	0.298387	0.912691	0.0420468	0.00240295	0.00671128	0.0420468	0.0550772	0.00150331	0.00426197	0.0550772	4.86631e-07	1.61569e-06	0.978685	0.841675	4.98463e-07	2.23077e-06
A_24_P400760	LOC643454	0.000233756	0.017333	0.526199	0.999868	0.647527	0.0453846	0.00448966	0.9939	0.00448966	0.00448966	0.530014	0.0453846	0.530014	0.502633	0.00448966	0.9939	0.9939	0.00448966	0.00448966	0.9939
A_23_P92184	WDR5B	1.43136e-08	0.00173432	0.242102	0.999868	0.972114	0.0185827	0.000780694	0.0726626	5.86902e-07	2.25505e-07	0.310282	0.574702	0.00890933	0.00368919	0.103481	0.0943128	0.0538653	0.00151613	0.000756396	0.744259
A_23_P82299	C7orf47	8.05053e-26	3.51256e-08	0.21268	0.999868	0.999995	0.000218797	2.27208e-07	0.0154285	4.59629e-13	5.47184e-24	0.150029	0.167858	0.000271742	1.95921e-11	0.00558567	0.02024	6.54804e-08	6.88776e-07	2.05625e-15	0.00196455
A_32_P208200	A_32_P208200	0.000741167	2.13556e-13	0.957084	0.999868	0.447169	0.716296	0.533137	0.716296	0.05941	0.0098703	0.329903	0.963721	0.0265024	0.00338142	0.329903	0.278865	0.0462688	0.0265024	0.00338142	0.500656
A_23_P53397	SP1	3.74647e-07	0.00564597	0.275024	0.999868	0.444737	0.559657	0.490595	0.000394626	0.000612036	0.319592	0.178423	0.00343283	0.00507308	0.659122	2.05987e-05	2.6606e-05	0.0690739	0.901849	0.0146578	0.0205391
A_23_P351215	SKIL	2.02072e-15	3.19006e-05	0.0085161	0.999868	0.947858	0.00205983	1.11029e-06	0.133509	1.09521e-09	1.7432e-12	0.0805954	0.116829	0.00184846	3.12667e-05	0.000736722	0.147974	0.0143094	2.48711e-06	1.11928e-08	0.273037
A_32_P69456	DB524775	1.86227e-32	4.08775e-06	0.795373	0.999868	0.840926	7.53045e-10	8.11181e-15	0.000979189	7.04113e-12	4.96582e-32	0.104968	0.00322918	0.418748	5.60052e-10	3.96216e-06	0.421966	2.35143e-06	0.00019429	4.40495e-19	8.5358e-08
A_32_P80697	A_32_P80697	1.54365e-09	0.00715403	0.679385	0.999868	0.952099	0.0773224	0.0145699	0.00391972	7.70937e-08	7.95195e-08	0.589821	0.282476	0.000305677	0.000365207	0.6102	0.00187439	0.00235112	0.00846331	0.0104422	0.924888
A_24_P392280	MCTS1	4.19256e-07	0.000764797	0.00453663	0.999868	0.9816	0.0276912	0.00201205	0.0309392	0.0455411	2.09796e-08	0.46687	0.922154	0.922154	0.000882351	0.438158	0.384245	0.010689	0.922154	0.000770573	0.000770573
A_24_P673209	A_24_P673209	1.9065e-31	0.000361107	0.632964	0.999868	0.979874	4.77632e-06	1.76502e-10	0.0744406	0.329668	1.8611e-18	0.074285	2.70202e-10	0.000328802	7.17467e-06	6.69523e-16	7.25961e-08	0.00576106	0.00718991	4.75604e-25	4.19395e-15
A_23_P347632	MTSS1	6.08423e-17	1.02301e-06	0.282673	0.999868	0.83062	0.000473567	2.95419e-06	0.000491419	8.82267e-13	2.05419e-15	0.20827	0.9598	0.000162652	3.27552e-06	0.203971	0.00945827	0.000473567	0.000147952	2.95419e-06	0.367984
A_24_P921343	AK025132	1.63164e-17	0.0721945	0.0252141	0.999868	0.989695	0.377909	0.377909	0.511855	1.18462e-10	4.08366e-10	0.997062	0.852775	2.29253e-08	8.01652e-08	0.852775	2.07394e-08	6.23226e-08	8.68488e-09	2.29253e-08	0.852775
A_24_P404487	ZNF506	1.08826e-05	3.47549e-17	0.472216	0.999868	0.640706	0.696249	0.0486472	0.834718	0.467782	5.38753e-05	0.127071	0.598315	0.696249	0.000307545	0.0326822	0.296824	0.0486472	0.372041	3.88215e-05	0.00160974
A_24_P4387	EIF4EBP2	0.0154202	2.31508e-09	0.171068	0.999868	0.533338	0.471013	0.35362	0.119848	0.0135257	0.0835729	0.770912	0.401703	0.0835729	0.281244	0.496045	0.119848	0.35362	0.35362	0.659523	0.496045
A_23_P123413	TOX	4.05283e-10	0.308348	0.0259149	0.999868	0.799951	0.00363856	3.57351e-06	0.386893	0.00169785	1.03631e-08	0.0996803	0.0359403	0.741038	0.00363856	0.000180088	0.178387	0.178387	0.0173806	7.57271e-07	0.0101811
A_23_P430044	SUV420H2	0.000292491	0.0635282	0.571211	0.999868	0.999995	0.00205021	0.00205021	0.148056	0.0360066	0.000372019	0.88853	0.148056	0.473255	0.542044	0.166248	0.493802	0.493802	0.493802	0.0424084	0.167131
A_23_P354277	C3orf19	5.19975e-28	0.00168152	0.15481	0.999868	0.999995	0.000557855	2.68617e-05	0.500087	9.48097e-05	3.02972e-26	0.523038	0.0070854	0.649876	1.04585e-13	0.000584911	0.826045	5.74177e-12	0.00159353	2.22613e-23	5.20209e-12
A_23_P200298	AGL	4.39599e-11	0.0198723	0.00124271	0.999868	0.805536	0.0384864	0.0227293	0.0118323	1.74527e-08	3.35618e-09	0.837513	0.778112	0.000338868	0.000103883	0.824171	0.000442898	0.000148431	0.00129482	0.000368846	0.78123
A_23_P204187	PYROXD1	1.09717e-14	0.00544215	0.624131	0.999868	0.990504	0.00297825	7.63722e-05	0.000254942	4.09357e-11	1.28557e-13	0.315651	0.485103	0.000208827	5.92457e-06	0.698445	0.00563691	0.000254942	0.00218115	9.81923e-05	0.392481
A_24_P461998	BU624523	9.11559e-15	6.23673e-06	0.0535306	0.999868	0.824038	0.136866	0.00675274	0.136866	8.30641e-09	8.08985e-12	0.249283	0.980672	1.40471e-05	5.20723e-08	0.249283	0.00127212	1.32843e-05	1.40471e-05	5.20723e-08	0.249283
A_32_P159574	BC028022	0.0871601	0.0387159	0.841766	0.999868	0.90586	0.532675	0.218357	0.616191	0.123517	0.218357	0.532675	0.813986	0.250364	0.532675	0.437408	0.571369	0.920271	0.218357	0.437408	0.614687
A_24_P556328	A_24_P556328	7.60246e-09	0.571955	0.139349	0.999868	0.968276	0.22336	0.234607	0.0477666	1.13674e-07	2.84286e-05	0.922304	0.491301	4.24006e-05	0.00277329	0.456767	2.84286e-05	0.00202992	0.000687852	0.0229302	0.30724
A_23_P108819	SFXN5	0.0150853	0.0451696	0.196559	0.999868	0.874917	0.17954	0.929293	0.563684	0.428338	0.0161383	0.168322	0.428338	0.563684	0.410462	0.563684	0.428338	0.0161383	0.749237	0.0813442	0.168322
A_24_P255663	A_24_P255663	4.26485e-18	0.018673	0.381991	0.999868	0.860055	0.00185488	3.15915e-06	1.97278e-07	2.11792e-09	4.81805e-19	0.133379	0.0395899	0.00268061	2.87349e-09	0.524345	0.131135	4.41956e-06	0.347144	7.53965e-05	0.00268061
A_23_P218108	WDFY2	6.22399e-10	0.00259637	0.254296	0.999868	0.958414	0.0203933	0.000338218	0.875096	0.0172957	1.0472e-08	0.194632	0.027619	0.895613	0.000567708	0.000567708	0.235381	0.0248357	0.0248357	1.81177e-08	0.000918858
A_24_P91222	DCAF7	1.84914e-11	5.95623e-06	0.560285	0.999868	0.854777	0.0559123	0.00314291	0.026967	1.21562e-06	4.20047e-11	0.304359	0.722138	0.0028149	2.04564e-06	0.478491	0.0413997	0.000151901	0.00659825	7.95118e-06	0.0823236
A_23_P415643	ZNF48	1.83179e-09	4.82796e-13	0.263604	0.999868	0.981647	0.433997	0.364486	0.0225455	0.000227275	0.0714249	0.873714	0.0018462	9.8933e-06	0.309414	0.00102464	5.15315e-06	0.357881	0.199232	2.90882e-05	8.23066e-08
A_23_P327140	RNF213	2.38183e-16	0.0574014	0.998823	0.999868	0.539564	0.803504	0.997116	4.69191e-09	1.37872e-08	0.0491463	0.803504	1.8502e-09	4.15848e-09	0.0220818	4.15848e-09	1.16068e-08	0.0491463	0.930911	0.000179173	0.000379976
CPID_361	CSNK1E	1.05366e-14	2.34122e-05	0.315442	0.999868	0.999995	0.0414903	0.000402885	0.731787	0.0237733	1.26686e-13	0.162439	0.0893884	0.782687	6.97001e-08	0.001594	0.257716	5.23906e-05	0.0541513	9.42551e-13	3.35027e-07
A_23_P97141	RGS1	6.10911e-05	0.12105	0.293445	0.999868	0.781006	0.106661	0.0125222	0.0252114	0.000171124	9.12734e-05	0.364424	0.518708	0.0494659	0.0252114	0.770239	0.25416	0.166832	0.166832	0.106661	0.770239
A_24_P303420	LOC221442	1.38269e-14	4.67288e-10	0.0804368	0.999868	0.788514	0.202684	0.00193814	0.227877	1.99267e-06	9.48446e-13	0.0753701	0.910175	0.000457345	2.11586e-09	0.0625396	0.0767965	2.05854e-05	0.000331503	1.40853e-09	0.015312
A_23_P339818	ARRDC4	6.07785e-09	2.0084e-10	0.183613	0.999868	0.739806	0.00422364	0.00182795	0.00182795	2.63435e-09	7.29529e-07	0.773614	0.773614	0.00201892	0.0325671	0.958897	0.00422364	0.0659859	0.00480311	0.0700622	0.368373
A_24_P779605	A_24_P779605	3.08937e-15	2.60778e-05	0.000967076	0.999868	0.988636	0.285585	0.156953	0.0023765	0.695324	4.9864e-08	0.695324	3.12193e-05	0.489575	9.76384e-06	5.39607e-06	0.285585	3.3297e-05	0.000765598	3.0609e-17	4.1394e-07
A_24_P944040	RRP1B	3.1086e-16	4.35398e-13	0.206076	0.999868	0.396075	8.37537e-05	7.08971e-07	0.557439	0.0848023	2.46883e-13	0.323119	0.000641743	0.0295147	0.000394668	1.031e-05	0.0014209	0.0081397	0.243234	6.03449e-12	1.90124e-08
A_23_P326739	SUV420H1	1.93461e-09	0.00111765	0.00660557	0.999868	0.968256	0.0446105	0.0589497	0.381621	7.84969e-05	9.88787e-09	0.844539	0.222428	0.0589497	0.000174512	0.279684	0.0446105	7.84969e-05	0.00176965	7.62416e-07	0.0672188
A_24_P400751	A_24_P400751	4.12079e-05	0.000223361	0.823379	0.999868	0.840504	0.998975	0.291887	0.165103	0.201304	0.00120716	0.291887	0.165103	0.201304	0.00120716	0.0184821	0.0287999	2.24921e-05	0.918804	0.0814509	0.0662836
A_32_P45493	SFRS13A	1.25174e-11	0.00231164	0.000882085	0.999868	0.724849	0.0238826	0.0147624	0.00923308	1.93924e-09	1.93924e-09	0.923799	0.869334	0.000186036	0.000186036	0.923799	0.000204629	0.000204629	0.000416661	0.000416661	0.985398
A_23_P96209	REEP4	0.0737046	0.00869585	0.670303	0.999868	0.8806	0.992157	0.659787	0.20047	0.20047	0.659787	0.659787	0.20047	0.20047	0.659787	0.124544	0.124544	0.437721	0.992157	0.437721	0.437721
A_24_P276463	NCRNA00204B	1.34602e-08	0.171188	0.64419	0.999868	0.972114	0.189619	0.367955	0.688577	0.644027	1.56693e-07	0.644027	0.0882991	0.367955	0.000211363	0.218689	0.644027	1.9001e-05	0.488404	2.99884e-08	2.2987e-06
A_23_P156180	SLC22A4	9.67621e-09	6.99476e-30	0.366025	0.999868	0.179328	6.99587e-06	0.0035687	0.0773575	0.275395	2.26153e-07	0.094724	0.00565242	0.000655109	0.415305	0.271128	0.0773575	0.0149774	0.457155	0.000508506	3.86465e-05
A_23_P13294	OR1S2	2.79247e-30	0.00280021	0.263653	0.999868	0.997867	6.96438e-08	1.38446e-11	0.0107674	1.14497e-10	1.23074e-29	0.176549	0.00371591	0.245435	1.49897e-10	1.45631e-05	0.845503	2.14909e-07	4.97685e-05	8.64036e-20	1.737e-07
A_24_P370472	HLA-DRB4	1.5711e-13	0.00230282	0.648992	0.999868	0.868956	0.0632372	0.000158787	0.0653947	0.0723369	9.87356e-05	0.0684874	0.000158787	0.000223104	0.049231	2.1127e-08	3.5889e-08	0.806391	0.929479	2.1127e-08	2.1127e-08
A_24_P323610	MYO1F	8.31633e-12	1.30129e-10	0.0923772	0.999868	0.385857	0.10928	0.214175	0.367813	0.65243	3.19361e-09	0.65243	0.00829987	0.214175	2.62924e-05	0.0286599	0.399819	2.40981e-06	0.214175	6.96487e-12	4.52055e-08
A_24_P860703	LOC388796	1.67422e-11	2.35545e-13	0.951383	0.999868	0.999171	0.0676946	0.0104817	0.543925	0.0104817	2.26901e-11	0.488168	0.242296	0.488168	1.03941e-06	0.050454	0.955048	2.72126e-05	0.050454	6.86543e-10	4.45387e-05
A_23_P211948	P2RY13	5.78193e-12	3.234e-20	0.618962	0.999868	0.832491	0.0864745	0.000624289	0.235083	0.022593	2.79704e-08	0.0909744	0.0034039	0.543456	0.000139116	4.22401e-06	0.263878	0.022593	0.000624289	1.91174e-11	0.00103618
A_24_P141481	CD59	0.000644031	8.06065e-11	0.290301	0.999868	0.871038	0.0104761	0.869776	0.508893	0.398401	0.0535169	0.0118628	0.00185105	0.113368	0.54336	0.43178	0.43178	0.0634501	0.114464	0.0104761	0.351786
A_23_P75915	RIC3	1.9954e-07	5.67317e-18	0.679269	0.999868	0.902972	0.970163	0.970163	0.928501	0.00448483	1.47561e-05	0.970163	0.928501	0.00448483	1.47561e-05	0.928501	0.00448483	1.47561e-05	0.0118384	5.29302e-05	0.17488
A_24_P190877	C1orf25	5.97806e-10	0.000299155	0.00273303	0.999868	0.83146	0.00704754	0.00599445	0.0457118	1.77087e-06	7.99877e-10	0.958397	0.461829	0.0303981	0.000447885	0.455844	0.0303981	0.000447885	0.00450613	2.45381e-05	0.178667
A_24_P205154	BC015370	4.73279e-23	0.000555856	0.512861	0.999868	0.822809	0.0400951	0.000105772	0.705031	0.0170837	1.63241e-19	0.0769035	0.0157418	0.705031	1.59421e-12	1.88684e-05	0.164725	5.61975e-08	0.00611311	7.71986e-21	2.69699e-11
A_32_P80901	BC068045	0.0136259	3.99455e-05	0.769784	0.999868	0.750306	0.505558	0.198003	0.198003	0.0450904	0.0172782	0.476976	0.476976	0.177513	0.0629805	0.966278	0.410152	0.198003	0.410152	0.198003	0.6477
A_32_P117860	A_32_P117860	0.684401	0.208261	0.214566	0.999868	0.686441	0.888937	0.948977	0.91094	0.91094	0.888937	0.888937	0.888937	0.91094	0.91094	0.91094	0.91094	0.888937	0.91094	0.888937	0.888937
A_23_P59210	CDKN1A	2.18598e-18	9.58221e-07	0.709844	0.999868	0.904142	0.0205885	0.017909	0.00196622	3.46442e-05	2.47429e-19	0.955126	0.475572	0.0851465	1.13774e-11	0.475572	0.0851465	1.13774e-11	0.338909	1.2356e-09	7.57258e-07
CPID_567	CRY1	4.293e-11	0.196179	0.000888631	0.999868	0.603541	0.0148978	0.00241778	0.00675177	5.58046e-09	1.35661e-09	0.649174	0.772867	0.000628666	0.000245424	0.772867	0.00295893	0.00123153	0.00126338	0.000554628	0.772867
A_23_P128624	CARS2	3.09611e-32	2.25978e-22	0.479049	0.999868	0.758451	0.000435077	2.93399e-08	0.851915	1.16186e-06	9.96504e-28	0.0465662	0.000772953	0.175809	7.86945e-15	6.81344e-08	0.579269	2.54023e-09	2.47492e-06	2.04362e-27	1.96662e-10
A_32_P79178	A_32_P79178	4.36564e-13	0.0399445	0.13479	0.999868	0.930319	0.0122979	0.00998227	0.213568	7.07276e-09	2.923e-10	0.944717	0.213568	0.000728155	7.25624e-05	0.213568	0.000728155	7.25624e-05	4.34849e-06	2.11727e-07	0.55312
A_32_P4324	A_32_P4324	2.78733e-07	0.013348	0.326638	0.999868	0.922895	0.100599	0.00930702	0.0987985	0.000312263	1.59649e-07	0.337674	0.9616	0.0440902	0.000312375	0.337674	0.241349	0.00812758	0.0440902	0.000312375	0.128645
A_24_P920468	A_24_P920468	1.53782e-06	5.3049e-05	0.811744	0.999868	0.841325	0.478339	0.63498	0.00195434	0.00160689	0.543097	0.185502	0.0284814	0.0233126	0.149459	0.000251791	0.000232657	0.877427	0.877427	0.000232657	0.000232657
A_24_P299429	KLHDC10	6.3685e-10	0.264353	0.983973	0.999868	0.93295	0.0158363	0.000166329	0.123781	6.11554e-05	5.63396e-10	0.193652	0.341489	0.099607	0.000148058	0.028106	0.650547	0.0117718	0.0117718	2.83142e-06	0.030486
A_24_P924480	A_24_P924480	7.74048e-07	0.270637	0.710992	0.999868	0.859484	0.272479	0.887932	0.00740496	0.817569	0.00740496	0.30905	0.14319	0.175748	0.00019058	0.00815452	0.758292	0.00630701	0.00561458	6.8111e-08	0.015431
A_23_P146058	ATP6V1C1	3.55875e-13	5.7213e-11	0.0114248	0.999868	0.665379	0.00757607	3.61591e-05	0.0339889	9.97232e-08	1.11178e-12	0.147703	0.566904	0.00633522	5.60096e-06	0.0481111	0.151121	0.00142696	0.00117284	3.87358e-07	0.0707706
A_23_P426636	AHNAK	0.000105484	0.000598411	0.784066	0.999868	0.719319	0.288644	0.0113457	0.912174	0.294036	0.0239421	0.139038	0.294036	0.0377597	0.257843	0.0120242	0.000510408	0.805296	0.288644	0.0266847	0.00146203
A_23_P50455	POLD1	1.73659e-09	2.0882e-16	0.475242	0.999868	0.517163	0.0177631	0.00595535	0.171997	0.062627	0.00590907	0.766264	0.00012018	2.27928e-05	0.72337	2.27928e-05	6.4748e-06	0.894147	0.72337	2.27928e-05	6.4748e-06
A_32_P29442	A_32_P29442	0.0157395	9.78995e-08	0.170006	0.999868	0.544297	0.326786	0.392331	0.125994	0.454375	0.392331	0.837918	0.755757	0.796839	0.0424116	0.576015	0.896823	0.0570352	0.54357	0.0155629	0.071067
CPID_292	CSNK1E	7.49725e-07	9.11401e-05	0.95259	0.999868	0.771823	0.257059	0.0441451	0.81063	0.0441451	2.96683e-06	0.427983	0.155959	0.427983	0.000701862	0.0247277	0.961702	0.0106266	0.0247277	1.12175e-06	0.0123063
A_32_P15887	A_32_P15887	9.68106e-20	0.13634	0.872599	0.999868	0.918958	0.000414434	4.81913e-05	0.00237912	1.98635e-11	2.93116e-19	0.589625	0.589625	0.000940927	1.61709e-08	0.310993	0.00413216	1.69201e-07	0.000137301	7.1815e-10	0.0167116
A_24_P140788	FGD2	0.521723	3.7561e-07	0.328768	0.999868	0.729576	0.82903	0.82903	0.82903	0.82903	0.82903	0.82903	0.82903	0.82903	0.82903	0.82903	0.862916	0.901356	0.82903	0.82903	0.82903
A_32_P173385	A_32_P173385	1.62965e-07	0.00259258	0.660561	0.999868	0.851952	0.0590343	0.00941894	1.85047e-05	1.8479e-06	1.24991e-05	0.510693	0.0235591	0.00433834	0.0147124	0.108512	0.0245129	0.071558	0.521705	0.793949	0.675964
A_23_P68773	CECR1	0.000152231	0.0744468	0.929026	0.999868	0.810584	0.61491	0.311526	0.0100947	0.405546	0.587895	0.61491	0.00119674	0.14162	0.910811	0.000218065	0.0475906	0.661449	0.135175	0.00119674	0.135175
A_24_P165864	P2RY14	2.50866e-10	0.0166662	0.0354077	0.999868	0.589281	0.0576657	0.0112887	0.1241	1.77281e-07	1.86165e-08	0.623053	0.697613	0.000803562	0.00015435	0.391598	0.00458448	0.000803562	0.000215769	3.59726e-05	0.632935
A_24_P505255	A_24_P505255	0.000637604	0.462827	0.622984	0.999868	0.805299	0.0832144	0.000645304	0.0832144	0.0832144	0.000645304	0.15066	0.807763	0.807763	0.15066	0.0832144	0.0832144	0.976219	0.976219	0.0832144	0.0832144
A_23_P40952	RAF1	1.67449e-26	5.10691e-22	0.796207	0.999868	0.818099	0.000323851	4.20081e-06	0.575134	5.49438e-07	6.28719e-24	0.349618	0.00255261	0.14902	1.02877e-11	5.13873e-05	0.575134	2.89583e-09	7.59658e-06	4.84957e-22	1.19849e-07
A_24_P367369	A_24_P367369	8.64375e-06	0.861714	0.74317	0.999868	0.866196	0.398527	0.236054	0.000833665	0.00024379	0.00128576	0.781051	0.0121012	0.0038363	0.018254	0.0225735	0.00846772	0.0335987	0.701398	0.891305	0.654414
A_23_P216068	ATAD2	9.33156e-13	0.0306225	0.0133575	0.999868	0.783693	0.00222836	0.000145639	0.0126745	7.35022e-07	1.27473e-13	0.514993	0.55316	0.0510712	1.09773e-05	0.220131	0.196983	0.000145639	0.0126745	7.35022e-07	0.0137133
A_23_P345674	ZNF71	5.13392e-08	0.0346927	0.996783	0.999868	0.379438	0.161213	0.00360939	0.727392	0.628225	2.49005e-06	0.161218	0.0835076	0.368429	0.00120721	0.00120721	0.0200492	0.071032	0.431704	7.55527e-07	3.02982e-05
A_24_P41371	CC2D1A	0.0340295	0.399884	0.366015	0.999868	0.869586	0.122223	0.281364	0.568547	0.70604	0.0570295	0.568547	0.281364	0.223197	0.568547	0.568547	0.48344	0.281364	0.73034	0.12588	0.113421
A_24_P913374	EIF4EBP2	1.86761e-07	0.000764797	0.414322	0.999868	0.997708	0.0355652	0.108092	0.0952884	0.108092	0.0141248	0.624266	0.000119534	0.000192431	0.728804	0.000699692	0.00113893	0.386283	0.904274	7.48602e-05	8.81552e-05
A_32_P144072	A_32_P144072	5.26478e-05	0.000412036	0.00693079	0.999868	0.717465	0.00264196	0.00772935	0.0726066	0.0215547	8.91501e-06	0.681837	0.209626	0.490061	0.209626	0.410712	0.681837	0.0893082	0.630753	0.0114995	0.0494121
A_24_P112395	PBLD	3.89721e-09	6.01559e-05	0.898337	0.999868	0.940225	0.0543485	0.0130942	0.338607	0.338607	6.03299e-07	0.580143	0.00442421	0.338607	0.00262515	0.000761911	0.161777	0.010002	0.0543485	3.54251e-09	0.00010331
A_32_P196247	A_32_P196247	5.2115e-25	0.00509853	0.0545333	0.999868	0.999995	0.00611373	1.64951e-06	0.517509	1.05898e-11	1.78165e-19	0.038567	0.0292046	3.00497e-05	7.4552e-11	2.62268e-05	0.0272169	3.31804e-06	3.73959e-10	1.33238e-17	0.0169527
A_24_P49371	C4orf27	6.20583e-07	0.0126113	0.161678	0.999868	0.840926	0.0740536	0.000112486	0.101686	0.000481787	2.45742e-06	0.0443872	0.814201	0.0807576	0.00289316	0.0263733	0.789865	0.325334	0.0570332	0.00150403	0.210896
A_24_P246767	LOC643387	2.13414e-08	0.000450195	0.297006	0.999868	0.854777	0.635764	0.635764	0.326464	0.661765	1.23791e-05	0.996459	0.552631	0.461615	9.0591e-07	0.552631	0.461615	9.0591e-07	0.140104	2.59101e-08	0.000115213
A_32_P117464	C3orf59	0.000161632	0.588007	0.240014	0.999868	0.76695	0.0863591	0.0258082	0.23344	0.00592343	5.18884e-05	0.580975	0.580975	0.298302	0.0258082	0.309936	0.558255	0.0794688	0.12928	0.00592343	0.23344
A_24_P307443	A_24_P307443	6.35204e-09	0.00102159	0.456894	0.999868	0.977949	0.162985	0.134505	0.00149437	0.000210206	1.2994e-08	0.905873	0.0657924	0.0205491	1.45618e-05	0.0740738	0.0229144	1.45618e-05	0.581751	0.012716	0.0504091
A_32_P83997	RTN3	4.86305e-34	2.99908e-08	0.619633	0.999868	0.956245	1.50113e-09	2.30512e-14	0.00133401	1.28728e-12	1.44503e-33	0.110838	0.00352025	0.239125	2.98124e-11	5.1e-06	0.680007	1.92028e-07	4.86374e-05	1.11023e-20	4.91641e-08
A_24_P192933	UBASH3B	3.25364e-10	0.00341527	0.505817	0.999868	0.649759	0.350082	0.00902337	0.837471	0.0284452	5.78543e-09	0.102637	0.270846	0.232864	1.13384e-06	0.00531785	0.726575	0.00146592	0.018014	3.06018e-09	0.000536543
A_23_P26583	NLRC5	3.73118e-16	0.0415514	0.012203	0.999868	0.945184	0.0981703	0.0981703	0.83027	0.00120107	7.05276e-14	0.977774	0.0735705	0.0981703	2.94335e-09	0.0735705	0.0981703	2.16032e-09	0.000474116	1.47528e-14	3.09455e-05
A_24_P770494	A_24_P770494	1.30748e-65	6.65657e-07	0.748548	0.999868	0.981858	7.24481e-17	1.34251e-25	0.00176398	3.93594e-16	1.21451e-61	0.0229555	7.1187e-08	0.886478	8.11643e-23	1.98761e-14	0.0180825	2.19179e-15	1.94158e-07	1.6122e-46	8.11643e-23
A_23_P45087	ZNF107	7.00903e-10	0.00376627	0.00556932	0.999868	0.737887	0.0329722	0.00893702	0.00292785	4.42117e-08	1.47841e-08	0.662062	0.403364	0.00100206	0.000375033	0.662062	0.00292785	0.00128832	0.0107263	0.00483993	0.738968
A_23_P28664	CCDC88A	5.79006e-08	0.402966	0.070597	0.999868	0.878683	0.0101569	0.000102206	0.0101569	6.30026e-07	2.63123e-07	0.243462	0.945104	0.0210407	0.0110574	0.232597	0.244372	0.17753	0.0191671	0.0101569	0.808016
A_23_P159395	AXIN2	0.0531198	0.00211561	0.0747527	0.999868	0.921105	0.777515	0.767337	0.808038	0.142436	0.238274	0.587763	0.694325	0.0880021	0.154352	0.850395	0.181675	0.436723	0.154352	0.368417	0.694325
A_32_P222030	A_32_P222030	3.20822e-09	0.00053599	0.0543946	0.999868	0.997383	0.710821	0.68129	0.0021622	1.25377e-05	0.454965	0.495716	0.000660769	3.19163e-06	0.631189	0.0080041	6.30164e-05	0.224242	0.223606	8.52537e-05	4.28239e-07
A_23_P65618	TGM1	1.90968e-07	0.707613	0.131706	0.999868	0.640706	0.533888	0.21198	0.274779	0.274779	1.481e-05	0.533888	0.0664817	0.65694	0.000308862	0.0105171	0.830579	0.00249707	0.0210047	2.50517e-08	0.00194937
A_24_P342807	SLC30A6	0.000589987	0.26449	0.290485	0.999868	0.621095	0.736091	0.391953	0.626102	0.379358	0.000301591	0.650123	0.783844	0.626102	0.00137346	0.76279	0.891934	0.00929231	0.736091	0.00311806	0.0141555
A_32_P53713	CLN3	4.74844e-17	1.46811e-07	0.671724	0.999868	0.904142	0.475434	0.548882	0.997115	1.64661e-06	3.63375e-12	0.871516	0.475434	9.06691e-05	7.71931e-10	0.548882	3.04814e-05	1.49776e-10	1.64661e-06	3.63375e-12	0.0303578
A_23_P153098	HDHD2	3.41973e-13	1.67018e-05	0.00302598	0.999868	0.662517	0.00176771	4.22813e-05	0.00212967	1.29533e-09	9.55579e-13	0.349585	0.890957	0.00239829	4.22813e-05	0.30136	0.0347598	0.00142214	0.00182366	3.59208e-05	0.284067
A_32_P163533	ZNF322B	6.42411e-07	0.000474937	0.163896	0.999868	0.805514	0.327866	0.138135	0.0251202	0.00131945	5.77601e-07	0.583157	0.199727	0.0285706	7.14457e-05	0.38197	0.0821559	0.000390323	0.338755	0.00717501	0.0821559
A_23_P209356	SPAST	5.74535e-09	1.62666e-05	0.00602328	0.999868	0.958151	0.453874	0.0090925	0.661664	3.6372e-05	2.02654e-06	0.0741563	0.661664	0.000815594	3.6372e-05	0.0254842	0.118197	0.0188692	0.000159584	8.42032e-06	0.453874
A_23_P55356	VMO1	8.66201e-08	7.34265e-21	0.072703	0.999868	0.838163	0.00175385	7.48271e-09	0.00124983	9.22427e-05	0.0207436	0.0124844	0.889134	0.403563	0.422927	0.0159487	0.112682	0.00124983	0.422927	0.403563	0.112682
A_32_P135601	A_32_P135601	1.14849e-05	8.8104e-15	0.963195	0.999868	0.961604	0.0762703	0.00651229	0.734761	0.0447717	2.75285e-05	0.313358	0.135384	0.774225	0.0157923	0.0157923	0.459366	0.133533	0.0922315	8.21655e-05	0.0330321
A_23_P123578	BAT2L	0.000217628	0.111635	0.870307	0.999868	0.788559	0.617699	0.885888	0.0244923	0.00109141	0.530593	0.551211	0.106841	0.00708915	0.858629	0.0175838	0.00103647	0.467569	0.339755	0.174287	0.0142722
A_23_P407654	C7orf51	0.000135578	0.222974	0.000713818	0.999868	0.990512	0.0496698	0.2289	0.276563	0.0317567	2.86369e-05	0.477465	0.389334	0.793128	0.0366938	0.836594	0.345146	0.00435057	0.276563	0.00350168	0.0672314
A_24_P85045	PNPLA8	1.92811e-10	0.000852827	0.374936	0.999868	0.975107	0.0862239	0.00435854	0.0103563	2.31596e-08	1.79122e-08	0.32201	0.462526	0.000129921	8.13112e-05	0.831397	0.00371126	0.00230188	0.00211832	0.00132792	0.848874
A_23_P212159	NUP210	5.47829e-16	1.63198e-08	0.677688	0.999868	0.620736	2.95384e-05	0.000917433	0.17974	0.00785465	3.94472e-16	0.352641	0.0045	0.158873	4.11846e-05	0.0528748	0.531384	4.63599e-07	0.17974	4.67352e-12	4.36134e-08
A_24_P133905	CCL23	1.54489e-05	0.274664	0.734623	0.999868	0.918038	0.397043	0.397043	0.00475927	0.0501848	0.983205	0.980738	0.000202964	0.00397077	0.397043	0.000202964	0.00397077	0.397043	0.445398	0.00475927	0.0501848
A_23_P151098	SPSB2	4.60198e-09	5.90146e-12	0.309402	0.999868	0.963597	0.00601576	5.90558e-07	0.00409517	0.000334868	3.04284e-09	0.0282694	0.879003	0.3411	0.00173418	0.0374584	0.261826	0.284064	0.395423	0.00229134	0.0273295
A_23_P78952	PIP5K1C	5.14269e-22	3.11631e-08	0.128772	0.999868	0.83584	0.000556927	9.24544e-08	0.594021	5.82293e-11	1.47664e-16	0.0638242	0.00264045	0.00143483	4.67004e-07	1.07699e-06	0.154151	0.00100419	1.14547e-09	3.47725e-15	0.0638242
A_24_P136011	A_24_P136011	7.74483e-07	0.275654	0.822154	0.999868	0.896165	0.0486077	0.00884596	5.65573e-05	5.57997e-06	1.49116e-05	0.503455	0.0486077	0.010048	0.0224528	0.2123	0.0486077	0.0949649	0.503455	0.688857	0.758732
A_32_P5150	A_32_P5150	2.20794e-51	3.07055e-05	0.132832	0.999868	0.787186	3.82601e-11	3.22004e-18	0.0604176	1.11592e-08	5.4208e-47	0.0324318	1.52479e-06	0.381575	1.03945e-18	3.59715e-12	0.00288187	3.45837e-12	9.46809e-05	1.24721e-38	2.49449e-21
A_23_P310532	C19orf52	5.51411e-11	6.96549e-11	0.766392	0.999868	0.994467	0.0149981	2.32126e-06	0.980827	0.980827	3.16428e-06	0.0246512	0.012318	0.0202204	0.0253383	2.32126e-06	3.31095e-06	0.98167	0.980827	2.32126e-06	4.87556e-06
A_24_P284353	TMEM107	1.59128e-11	8.10969e-05	0.040322	0.999868	0.985093	0.0579885	0.00916182	0.103171	0.0513291	1.62348e-12	0.640458	0.818957	0.901254	3.10886e-07	0.4553	0.694937	5.09114e-06	0.777616	8.29655e-08	6.27987e-07
A_23_P85990	SIKE1	1.24459e-13	0.0591891	0.00113569	0.999868	0.88474	0.145007	0.0151801	0.0236517	9.85769e-09	3.2914e-11	0.380941	0.456962	1.5677e-05	1.83822e-07	0.864141	0.000525674	1.01556e-05	0.000362336	7.0496e-06	0.379306
A_32_P19000	LOC100131096	1.73075e-12	0.0690328	0.952087	0.999868	0.729609	0.0345948	0.00191425	0.753816	0.339795	3.64757e-11	0.374635	0.0606125	0.295981	6.41922e-06	0.004786	0.0441012	0.000295178	0.45941	1.215e-10	1.80772e-08
A_23_P253841	HSF1	5.28911e-18	2.9478e-05	0.248984	0.999868	0.851952	0.000183177	1.5576e-06	0.0562423	0.214988	3.68233e-09	0.287599	1.557e-08	0.0131981	0.0246706	2.44568e-11	0.000422006	0.204294	0.00192652	1.51326e-14	2.71803e-06
A_24_P161018	PARP14	1.23061e-22	0.80674	0.916639	0.999868	0.921007	0.040991	0.040991	1.21207e-08	0.00595099	0.0012175	0.962892	1.35289e-14	1.47557e-06	0.205523	1.2774e-14	1.47557e-06	0.198515	0.00470227	3.81349e-18	3.39443e-09
A_23_P107283	HOXB2	1.03978e-08	0.000124787	0.0776937	0.999868	0.777114	0.0250457	7.53071e-05	0.000500453	6.39331e-08	2.67547e-07	0.108967	0.221904	0.00174688	0.00511371	0.675564	0.116216	0.21575	0.055996	0.108967	0.733149
A_23_P3204	MAPK6	1.17378e-10	0.103087	0.00227412	0.999868	0.799951	0.0906574	0.0104563	0.0112583	1.8371e-08	1.68884e-08	0.465745	0.465745	9.93597e-05	7.02327e-05	0.973526	0.00125105	0.000965735	0.00125105	0.000965735	0.933493
A_24_P67280	CTAGE6	8.72971e-06	0.0533818	0.688821	0.999868	0.456066	0.227762	0.64303	0.887456	0.0453248	3.07419e-05	0.464284	0.265473	0.464284	0.00373492	0.703431	0.130835	0.000122792	0.0555138	3.07419e-05	0.0453248
A_23_P161152	PDSS1	5.59103e-12	7.20502e-06	0.689442	0.999868	0.729565	0.0566967	6.29414e-05	0.218127	1.37255e-08	1.37255e-08	0.0500367	0.471199	0.000114237	0.000119718	0.00588836	0.0612504	0.0617173	6.4209e-06	6.4209e-06	0.976862
A_24_P932536	UNQ9419	0.0023757	8.96099e-07	0.0348423	0.999868	0.318538	0.471358	0.553749	0.0233764	0.138585	0.742779	0.206354	0.129515	0.468067	0.365152	0.0055646	0.0391686	0.742779	0.468067	0.0127286	0.0899961
A_23_P209962	SMC6	3.00822e-14	0.000827634	0.410598	0.999868	0.820428	0.00135552	0.000189258	0.00295908	5.83898e-10	1.07785e-13	0.631657	0.76261	0.00195194	1.56805e-05	0.457929	0.00791178	0.000105355	0.000829606	4.64712e-06	0.209068
A_24_P780609	A_24_P780609	5.00575e-08	3.84294e-09	0.520654	0.999868	0.753002	0.0228381	0.000413063	0.00012419	1.79283e-06	1.13114e-07	0.244944	0.141331	0.0183235	0.00264065	0.689226	0.203207	0.0661836	0.344298	0.141331	0.547906
A_23_P164228	ATP5G1	9.49934e-09	4.814e-21	0.177757	0.999868	0.674725	0.00162261	1.9368e-06	0.0261716	0.188718	1.66961e-07	0.113528	0.358254	0.0773324	0.0261716	0.0124201	0.000923395	0.456295	0.365697	0.00162261	9.47093e-05
A_24_P111342	CASP9	7.55053e-08	1.40592e-07	0.276295	0.999868	0.768238	0.0783878	0.0783878	0.00595334	0.817686	0.0339647	0.974915	2.54746e-06	0.0491207	0.67874	2.54746e-06	0.0491207	0.67874	0.014458	6.65436e-07	0.0185906
A_32_P216015	A_32_P216015	0.0613371	0.00206015	0.760279	0.999868	0.928857	0.977881	0.977881	0.0624032	0.977881	0.977881	0.977881	0.078496	0.984231	0.977881	0.0690575	0.977881	0.977881	0.078496	0.078496	0.977881
A_23_P154522	MTA3	2.29589e-06	2.23944e-11	0.767469	0.999868	0.603739	0.852181	0.619144	0.62646	0.948883	7.85332e-06	0.696603	0.787181	0.852181	1.94506e-05	0.927508	0.619144	0.000217811	0.62646	0.000157252	7.85332e-06
A_23_P69573	GUCY1A3	5.77403e-07	0.322995	0.306361	0.999868	0.941334	0.699813	0.413135	0.0135575	0.000442756	3.64973e-05	0.600847	0.0359123	0.00119464	0.000105417	0.10933	0.00637594	0.000475768	0.289416	0.0630316	0.472827
A_24_P818010	LOC100133161	4.21757e-10	1.09349e-07	0.129142	0.999868	0.457216	0.543726	0.175354	0.0557301	0.396443	2.43929e-06	0.502814	0.00847738	0.730923	4.96699e-05	0.000625262	0.676565	0.000625262	0.00352064	1.63201e-11	0.000203757
A_24_P324479	AK024930	1.42831e-40	1.84536e-07	0.760321	0.999868	0.969206	5.71302e-11	1.36069e-17	0.0031484	4.84683e-13	1.03312e-38	0.0413987	0.00021535	0.418047	4.84683e-13	7.99187e-09	0.223923	5.79191e-08	8.83152e-06	3.35572e-26	1.16911e-10
A_24_P315854	S73508	0.00240318	6.21984e-07	0.209192	0.999868	0.83586	0.261398	0.682331	0.743377	0.466726	0.014318	0.383757	0.343053	0.0418754	0.261398	0.889041	0.28706	0.0332761	0.334609	0.0315997	0.00128807
A_23_P16089	S1PR2	0.000107978	0.0302756	0.0648229	0.999868	0.944638	0.64637	0.00824866	0.0661652	0.00234275	0.00155027	0.0339779	0.169806	0.00741329	0.00365556	0.513654	0.557621	0.431038	0.202393	0.137675	0.765586
A_32_P209230	CITED4	8.48487e-05	3.37881e-32	0.46459	0.999868	0.685639	0.195987	0.768156	0.0114195	0.00273667	0.0114195	0.0972476	0.265933	0.0911035	0.265933	0.00482783	0.00115216	0.00482783	0.551736	0.974554	0.551736
A_23_P253012	GRAMD1C	8.95886e-12	5.02856e-06	0.0219517	0.999868	0.809686	0.00559304	0.0296343	2.77046e-05	1.43215e-09	1.7281e-09	0.556119	0.129768	0.00073944	0.00100334	0.0364103	6.75389e-05	9.50431e-05	0.0518474	0.0624325	0.9165
A_24_P256654	LOC401588	6.97822e-18	0.00269751	0.0128688	0.999868	0.847463	0.0117366	0.000794393	0.378298	2.97078e-08	2.09588e-15	0.378298	0.0909015	0.00233131	2.73046e-08	0.0117366	0.0215293	1.38646e-06	1.95163e-06	5.26124e-13	0.0117366
A_23_P203030	DLAT	6.46211e-12	0.023708	0.00133604	0.999868	0.554885	0.0131172	0.0012353	0.0135758	3.69731e-08	2.81874e-11	0.455088	0.954069	0.00194191	2.19716e-05	0.450277	0.0150707	0.00040581	0.00175855	2.09967e-05	0.252991
A_32_P78528	TUBB	3.60023e-06	0.0520479	0.0829195	0.999868	0.961604	0.461127	0.461127	0.153001	0.000847834	3.03458e-05	0.920564	0.483389	0.0117397	0.00057398	0.461127	0.00906772	0.000481306	0.0765554	0.00508305	0.410803
A_32_P183609	ASB1	1.90929e-17	3.66654e-08	0.519385	0.999868	0.840504	0.00137126	0.00230159	0.602896	0.000150634	1.75035e-14	0.823735	0.00018811	0.553619	5.54594e-06	0.000329143	0.437131	1.88524e-06	1.69589e-05	3.78494e-16	0.000112543
A_23_P11160	MAP7D3	1.32107e-06	0.0317243	0.451527	0.999868	0.98034	0.00507166	0.000345526	0.0431509	0.00440885	1.76454e-07	0.43438	0.43438	0.888107	0.0188044	0.107026	0.483918	0.107026	0.422641	0.00198568	0.0262948
A_23_P82047	STXBP5	8.00896e-14	3.5839e-05	0.00352588	0.999868	0.820458	0.0372082	0.0105814	0.0628665	2.32783e-09	2.94243e-11	0.694384	0.795235	7.41228e-05	3.21077e-06	0.54338	0.000330265	1.65251e-05	2.66508e-05	1.0802e-06	0.521605
A_23_P83234	ZBTB6	4.80089e-11	0.00514499	0.141999	0.999868	0.737887	0.193523	0.00934785	0.193523	1.66895e-06	2.02647e-09	0.193523	0.956621	0.000518565	1.66895e-06	0.196829	0.0265991	0.000394837	0.000523717	1.66895e-06	0.193523
A_23_P200203	ECHDC2	3.07231e-22	3.41399e-24	0.111223	0.999868	0.969639	0.154304	0.00640179	0.924425	2.26997e-05	9.74591e-19	0.192002	0.137941	0.00542278	6.30272e-14	0.00542278	0.132268	2.05578e-10	1.68244e-05	7.09872e-19	3.48761e-06
A_32_P192615	TAF1	1.63717e-35	3.35767e-05	0.00593629	0.999868	0.98648	1.8135e-07	2.82763e-11	0.0419058	6.09245e-14	8.55643e-33	0.149535	0.00132247	0.012863	3.04702e-13	2.43889e-06	0.253042	1.57608e-09	1.66537e-08	1.31393e-24	1.08334e-06
A_23_P424582	EGFL8	6.32119e-12	9.43042e-06	0.274572	0.999868	0.473866	0.0366523	0.025053	0.0641602	1.08796e-06	3.83433e-11	0.879359	0.840598	0.00450687	3.9745e-06	0.770425	0.0056867	4.99775e-06	0.00202079	1.25614e-06	0.0836378
A_23_P252857	BRIX1	2.56977e-10	0.0191833	0.57642	0.999868	0.723298	8.09634e-05	0.000209866	0.000166542	8.6152e-08	5.91267e-11	0.793483	0.860503	0.187261	0.00961041	0.880245	0.0957026	0.00318098	0.123971	0.00488749	0.237137
A_24_P551067	CR603951	2.71234e-09	1.90281e-20	0.498406	0.999868	0.997708	0.540438	0.58685	0.813481	0.115995	3.42047e-07	0.243423	0.62305	0.0209861	1.28924e-08	0.501544	0.323763	5.20039e-06	0.0762646	1.31863e-07	0.00119781
A_24_P157698	RELL2	1.78761e-07	0.0531444	0.0468473	0.999868	0.599777	0.124387	0.000801803	0.0153752	0.000180789	1.07043e-07	0.0752841	0.339484	0.0282296	0.000180789	0.367062	0.593578	0.042541	0.182634	0.00451597	0.124387
A_32_P20952	A_32_P20952	2.28022e-17	8.8706e-08	0.167486	0.999868	0.999995	0.00137788	1.70576e-07	0.00570392	1.03236e-08	1.66098e-17	0.0507216	0.591554	0.00996553	5.28275e-08	0.0130411	0.498796	0.000346419	0.00245334	4.35195e-09	0.00414579
A_32_P494620	LHFPL5	9.83917e-45	2.51701e-05	0.507259	0.999868	0.999588	2.48013e-15	2.4691e-24	0.00837091	5.27057e-08	4.39725e-38	0.0153101	5.27057e-08	0.01126	7.59988e-09	6.8047e-15	1.13224e-06	0.000354826	0.00386419	5.22152e-27	8.80605e-16
A_23_P214789	SNX9	3.8874e-14	3.49922e-09	0.0225579	0.999868	0.77157	0.0492371	0.00571573	0.0794876	4.59245e-05	1.69236e-14	0.425735	0.803321	0.0421643	7.83598e-09	0.312501	0.190449	4.1952e-07	0.024151	2.37464e-09	0.000318966
A_23_P317800	ANAPC4	1.78444e-16	0.000717648	0.00532945	0.999868	0.810369	0.00451546	0.00040269	0.00447402	1.55604e-12	1.23708e-13	0.571047	0.982739	1.3663e-05	2.06934e-06	0.571047	0.000157406	2.32827e-05	1.3663e-05	2.06934e-06	0.67166
A_23_P139983	XPO4	4.58355e-08	0.0152472	0.141066	0.999868	0.918467	0.00116125	0.000351747	0.399796	0.00883357	1.36373e-07	0.745758	0.0135775	0.513357	0.0402107	0.0070066	0.374867	0.0697088	0.0697088	8.36345e-06	0.0087727
A_23_P347100	A_23_P347100	2.89307e-15	0.035456	0.118079	0.999868	0.99461	0.0545329	0.00285444	0.121515	7.3148e-06	4.93592e-15	0.292917	0.688067	0.0125245	2.31791e-09	0.152708	0.128909	5.13006e-07	0.00397325	2.59077e-10	0.000784123
A_23_P105423	KIAA0748	0.00622537	5.66279e-41	0.635579	0.999868	0.210368	0.104938	0.104938	0.0794749	0.28251	0.00136524	0.957501	0.862083	0.594417	0.145059	0.862083	0.594417	0.145059	0.469785	0.216919	0.0794749
A_23_P38567	CYTSB	5.04271e-15	1.76075e-05	0.785973	0.999868	0.959694	0.00558696	0.000141766	2.89436e-06	7.20252e-08	5.47362e-16	0.34432	0.0626052	0.00798705	7.20252e-08	0.34432	0.0881002	5.8362e-06	0.408747	0.000336071	0.00575796
A_23_P137532	PLOD1	1.63193e-05	5.56067e-27	0.769282	0.999868	0.893391	0.246974	0.509778	0.0406792	0.00637354	0.510699	0.597717	0.000984383	0.000188836	0.0790467	0.0043068	0.000692969	0.185835	0.510699	0.166922	0.0442896
A_24_P280706	KIAA1529	0.372128	0.0194203	0.459837	0.999868	0.66195	0.559767	0.559767	0.559767	0.559767	0.318979	0.964741	0.964741	0.964741	0.559767	0.964741	0.964741	0.559767	0.964741	0.559767	0.559767
A_23_P416434	PHF15	0.00101172	5.16716e-15	0.0667437	0.999868	0.937184	0.414748	0.172487	0.0140188	0.0302031	0.529319	0.556143	0.108835	0.169455	0.169455	0.241745	0.382869	0.0573618	0.764819	0.00362165	0.00658085
A_23_P80778	DIRC2	8.74594e-19	4.26044e-17	0.0122771	0.999868	0.851025	0.0139405	5.78788e-07	0.234872	6.73518e-10	6.21598e-15	0.0135908	0.175509	0.000141438	3.2847e-08	0.000129966	0.170749	0.00152725	3.31516e-07	1.1374e-11	0.0814482
A_32_P28480	ENST00000449192	3.54631e-19	0.843033	0.448104	0.999868	0.818488	0.0106936	2.62251e-06	0.010949	0.757124	2.81507e-08	0.0357783	3.59918e-07	0.00506427	0.00264448	8.74914e-13	8.91796e-07	0.281839	0.0261883	2.44862e-15	9.77119e-09
A_23_P72077	IL12RB2	0.000561103	0.112901	0.99752	0.999868	0.753002	0.00254376	0.00936343	0.073946	0.0472888	0.000233224	0.63969	0.300852	0.433304	0.521616	0.520267	0.63969	0.300852	0.75847	0.073946	0.140098
A_23_P26697	TRIM47	0.000203995	1.56715e-10	0.0262802	0.999868	0.893105	0.0896559	0.0278571	0.736969	0.560177	0.0166009	0.736969	0.030926	0.0166009	0.560177	0.0115983	0.00708576	0.756679	0.743452	0.00739518	0.00667523
A_24_P143574	SIRPB1	9.80788e-10	9.64973e-18	0.968537	0.999868	0.835425	0.0053249	0.00594662	0.213719	0.0130174	0.217069	0.902551	5.9955e-05	1.40616e-07	0.118799	5.9955e-05	1.40616e-07	0.133421	0.20109	0.0167013	0.000295537
A_24_P144082	C9orf131	0.527852	0.0186055	0.0120447	0.999868	0.64599	0.939728	0.939728	0.603083	0.603083	0.939728	0.939728	0.603083	0.603083	0.939728	0.603083	0.603083	0.939728	0.939728	0.603083	0.603083
A_23_P101783	IL12RB1	1.66207e-39	4.38765e-07	0.216609	0.999868	0.940225	2.94836e-12	1.15847e-18	0.000488097	8.85646e-11	1.75436e-38	0.0584587	0.000323214	0.626755	1.23438e-11	3.45267e-08	0.0195029	3.70286e-07	0.00185153	8.12434e-24	1.27854e-12
A_23_P133216	NLN	7.52509e-10	0.113929	0.405371	0.999868	0.931778	0.00316742	0.000707135	0.444206	0.031015	7.40016e-07	0.65773	0.000210283	0.444206	0.0385449	3.14528e-05	0.258223	0.0930972	0.00316742	1.25654e-08	0.00506123
[truncated: 25,389 more rows]

## Sheet: log2_FC
		BDC2 - BDC1	HDT1 - BDC1	HDT2 - BDC1	HDT3 - BDC1	R - BDC1	HDT1 - BDC2	HDT2 - BDC2	HDT3 - BDC2	R - BDC2	HDT2 - HDT1	HDT3 - HDT1	R - HDT1	HDT3 - HDT2	R - HDT2	R - HDT3
[truncated: 27,154 more rows]
