# Supplementary material for: Extensive dynamic changes in the human transcriptome and its circadian organization during prolonged bed rest
Source: iScience. 2024 Feb 22;27(3):109331. doi: 10.1016/j.isci.2024.109331 (PMC10937834; doi:10.1016/j.isci.2024.109331)
Supplement: Data S2. Rhythmic transcripts through the protocol, related to Figures 6 and 7 [file mmc3.zip]

Archive with 1 entries (1 files):
- Archer Data_S2.xlsb
