# Supplementary material for: Extensive dynamic changes in the human transcriptome and its circadian organization during prolonged bed rest
Source: iScience. 2024 Feb 22;27(3):109331. doi: 10.1016/j.isci.2024.109331 (PMC10937834; doi:10.1016/j.isci.2024.109331)
Supplement: Data S3. Weighted gene correlation network analysis results, related to Figures S9 and S10 [file mmc4.xlsx]

## Sheet: WGNCA_results_summary
Sampling session	Number of modules (% of transcripts in modules)	Number of Rhythmic modules (% of transcripts in modues)	Number of Morning-peaking modules (% of transcripts in modules)	Number of significant GO terms in the Morning-peaking modules	Number of Day-peaking modules (% of transcripts in modules)	Number of significant GO terms in the Day-peaking modules	Number of Evening-peaking modules (% of transcripts in modules)	Number of significant GO terms in the Evening-peaking modules	Number of Night-peaking modules (% of transcripts in modules)	Number of significant GO terms in the Night-peaking modules	Number of non-rhythmic modules (% of transcripts in modules)
BDC1	23(100%)	14(39%)	1(0.53%)	4	4(18%)	141	0(0%)	0	9(20%)	35	9(61%)
BDC2	28(100%)	20(42%)	1(0.47%)	14	6(18%)	138	0(0%)	0	13(23%)	18	8(58%)
HDT1	26(100%)	20(51%)	2(16%)	2	7(17%)	84	1(1.7%)	0	10(16%)	14	6(49%)
HDT2	31(100%)	13(23%)	0(0%)	0	6(10%)	114	0(0%)	0	7(12%)	3	18(77%)
HDT3	35(100%)	22(77%)	1(2.7%)	74	6(14%)	127	1(32%)	40	14(28%)	32	13(23%)
R	22(100%)	7(15%)	0(0%)	0	3(8.8%)	139	0(0%)	0	4(6.1%)	0	15(85%)
	100% transcripts, n=19,008
