# Supplementary material for: Extensive dynamic changes in the human transcriptome and its circadian organization during prolonged bed rest
Source: iScience. 2024 Feb 22;27(3):109331. doi: 10.1016/j.isci.2024.109331 (PMC10937834; doi:10.1016/j.isci.2024.109331)
Supplement: Data S4. Microarray data biotype distribution, related to STAR Methods [file mmc5.xlsx]

## Sheet: Table_S3_BiotypeRhythmicGenes
		Biotype distribution				Pairwise comparison of biotype distribution (Chi-square test p-values)
Transcripts	n	lncRNA	others *	protein_coding	NA's	All	Rhythmic in BDC1	Rhythmic in BDC2	Rhythmic in HDT1	Rhythmic in HDT2	Rhythmic in HDT3	Rhythmic in R
All	27154	1.3%,n=356	2.8%,n=761	75%,n=20466	21%,n=5571	1	7.5e-19	2.45e-16	0.0193	3.07e-11	0.000761	1.86e-05
Rhythmic in BDC1	6837	1.1%,n=72	2%,n=136	81%,n=5518	16%,n=1111	7.5e-19	1	0.86	1.43e-12	0.25	3.43e-07	0.485
Rhythmic in BDC2	5060	1%,n=51	1.8%,n=90	81%,n=4095	16%,n=824	2.45e-16	0.86	1	3.55e-12	0.201	1.95e-07	0.424
Rhythmic in HDT1	8936	1.5%,n=135	3.2%,n=283	76%,n=6789	19%,n=1729	0.0193	1.43e-12	3.55e-12	1	3.08e-08	0.258	0.000312
Rhythmic in HDT2	2374	1.4%,n=33	2%,n=47	82%,n=1941	15%,n=353	3.07e-11	0.25	0.201	3.08e-08	1	2.47e-05	0.926
Rhythmic in HDT3	8389	1.5%,n=122	2.8%,n=239	77%,n=6476	19%,n=1552	0.000761	3.43e-07	1.95e-07	0.258	2.47e-05	1	0.00978
Rhythmic in R	1322	1.5%,n=20	1.9%,n=25	81%,n=1071	16%,n=206	1.86e-05	0.485	0.424	0.000312	0.926	0.00978	1
* The “others” category includes IG C genes, IG C pseudogenes, IG V genes, IG V pseudogenes, miRNA, processed pseudogene, rRNA pseudogene, scaRNA, snoRNA, snRNA, TEC, TR V genes, TR V pseudogenes, transcribed processed pseudogenes, transcribed unitary pseudogenes, transcribed unprocessed pseudogenes, and unprocessed pseudogenes.
